# Supplementary material for: Quantitative Analysis of Isoform Switching in Cancer
Source: Int J Mol Sci. 2023 Jun 13;24(12):10065. doi: 10.3390/ijms241210065 (PMC10298363; doi:10.3390/ijms241210065)
Supplement: Supplementary file 1 [file ijms-24-10065-s001.zip]

Archive with 5 entries (4 files):
- ijms-2380963-supplementary/
- ijms-2380963-supplementary/ijms-2380963-supplementary-figures.pdf
- ijms-2380963-supplementary/Table S1.xlsx
- ijms-2380963-supplementary/Table S2. Results of testing for differential transcript usage and differential transcript expression.xlsx
- ijms-2380963-supplementary/Table S3.xlsx
