# Supplementary material for: Quantitative Analysis of Isoform Switching in Cancer
Source: Int J Mol Sci. 2023 Jun 13;24(12):10065. doi: 10.3390/ijms241210065 (PMC10298363; doi:10.3390/ijms241210065)
Supplement: Supplementary file 1 [file ijms-24-10065-s001.zip › ijms-2380963-supplementary/Table S1.xlsx]

## Sheet: Sheet1
Table S1. Selected cancer types.
Abbreviation	Full name	Total normal samples	Total cancer samples	Paired samples	Unpaired normal samples	Unpaired cancer samples
BRCA	Breast invasive carcinoma	113	1091	112	1	979
KIRC	Kidney renal clear cell carcinoma	72	530	72	0	458
THCA	Thyroid carcinoma	59	504	59	0	445
LUAD	Lung adenocarcinoma	59	513	58	1	455
PRAD	Prostate adenocarcinoma	52	495	52	0	443
LUSC	Lung squamous cell carcinoma	50	498	50	0	448
LIHC	Liver hepatocellular carcinoma	50	369	50	0	319
HNSC	Head and Neck squamous cell carcinoma	44	518	43	1	475
COAD	Colon adenocarcinoma	41	286	26	15	260
STAD	Stomach adenocarcinoma	36	414	33	3	381
KIRP	Kidney renal papillary cell carcinoma	32	288	32	0	256
KICH	Kidney Chromophobe	25	66	25	0	41
