# Supplementary material for: Quantitative Analysis of Isoform Switching in Cancer
Source: Int J Mol Sci. 2023 Jun 13;24(12):10065. doi: 10.3390/ijms241210065 (PMC10298363; doi:10.3390/ijms241210065)
Supplement: Supplementary file 1 [file ijms-24-10065-s001.zip › ijms-2380963-supplementary/Table S3.xlsx]

## Sheet: Sheet1
Table S3. Identified isoform switches.
ctype	gene_name	ensembl_trs_id_c	diff_usage_c	log2fc_c	is_dte_c	ensembl_trs_id_n	diff_usage_n	log2fc_n	is_dte_n	freq_n	freq_c	freq_prod
BRCA	ABCA9	ENST00000495634.5	0.141	-0.829	TRUE	ENST00000340001.8	-0.18	-3.808	TRUE	1	0.342	0.342
BRCA	ABCB5	ENST00000443026.6	0.174	-2.379	TRUE	ENST00000258738.10	-0.129	-4.784	TRUE	0.186	0.969	0.18
BRCA	ABLIM1	ENST00000392952.7	0.136	-1.071	TRUE	ENST00000392955.7	-0.132	-2.133	TRUE	0.08	0.978	0.078
BRCA	AC010226.4	ENST00000515570.1	0.135	-0.373	TRUE	ENST00000508517.1	-0.136	-1.37	TRUE	0.779	0.665	0.518
BRCA	AC074289.1	ENST00000436950.5	0.268	-0.127	FALSE	ENST00000451350.1	-0.239	-1.679	TRUE	0.92	0.716	0.659
BRCA	AC129778.2	ENST00000618223.4	0.231	-2.6	TRUE	ENST00000621140.4	-0.144	-5.124	TRUE	0.504	0.886	0.447
BRCA	ACOT2	ENST00000238651.9	0.187	0.27	TRUE	ENST00000613168.1	-0.207	-2.769	TRUE	0.407	0.972	0.396
BRCA	ACOT9	ENST00000336430.11	0.137	0.346	TRUE	ENST00000379303.9	-0.112	-0.959	TRUE	0.159	0.963	0.153
BRCA	ACOX2	ENST00000467738.1	0.47	3.827	TRUE	ENST00000302819.9	-0.278	-1.758	TRUE	0.92	0.852	0.784
BRCA	ACTN1	ENST00000193403.10	0.182	0.368	TRUE	ENST00000438964.6	-0.129	-2.743	TRUE	0.124	0.999	0.124
BRCA	ACVRL1	ENST00000550683.5	0.138	-0.898	TRUE	ENST00000419526.6	-0.105	-2.926	TRUE	0	1	0
BRCA	ADAMTS12	ENST00000504830.5	0.325	0.965	TRUE	ENST00000515401.1	-0.312	-1.897	TRUE	0.451	0.962	0.434
BRCA	ADAMTS2	ENST00000251582.11	0.234	0.667	TRUE	ENST00000274609.5	-0.123	-1.621	TRUE	0.018	0.999	0.018
BRCA	ADAMTS9-AS2	ENST00000460833.1	0.2	-1.64	TRUE	ENST00000481312.1	-0.213	-3.462	TRUE	1	0.285	0.285
BRCA	ADD3-AS1	ENST00000631276.2	0.225	0.308	FALSE	ENST00000369655.3	-0.129	-1.53	TRUE	0.991	0.226	0.224
BRCA	ADGRD2	ENST00000622546.1	0.483	-1.227	TRUE	ENST00000334810.5	-0.135	-3.656	TRUE	0.575	0.953	0.548
BRCA	ADGRG1	ENST00000568908.5	0.116	1.978	TRUE	ENST00000562558.5	-0.141	-1.182	TRUE	0.85	0.703	0.597
BRCA	ADGRL1	ENST00000340736.10	0.174	0.661	TRUE	ENST00000361434.7	-0.134	-1.294	TRUE	0.124	0.984	0.122
BRCA	ADH4	ENST00000629236.2	0.554	0.03	FALSE	ENST00000265512.11	-0.471	-4.287	TRUE	0.752	0.813	0.612
BRCA	ADRA1A	ENST00000519096.5	0.414	0.873	TRUE	ENST00000519229.5	-0.186	-4.799	TRUE	0.85	0.807	0.685
BRCA	ADRA1A	ENST00000519096.5	0.414	0.873	TRUE	ENST00000380582.7	-0.127	-5.456	TRUE	0.69	0.836	0.577
BRCA	AKAP12	ENST00000359755.5	0.212	-1.13	TRUE	ENST00000354675.10	-0.235	-3.71	TRUE	0.929	0.676	0.629
BRCA	AKAP17A	ENST00000313871.7	0.147	0.604	TRUE	ENST00000474361.5	-0.135	-0.562	TRUE	0.177	0.994	0.176
BRCA	AL035610.1	ENST00000631186.1	0.331	-0.456	TRUE	ENST00000423808.2	-0.128	-4.075	TRUE	0.504	0.947	0.478
BRCA	AL035610.1	ENST00000631186.1	0.331	-0.456	TRUE	ENST00000436878.1	-0.203	-5.992	TRUE	0.496	0.962	0.476
BRCA	ALDH1L1	ENST00000476245.5	0.141	-1.37	TRUE	ENST00000393434.6	-0.179	-5.68	TRUE	0.912	0.694	0.632
BRCA	AMPD1	ENST00000520113.6	0.165	-5.755	TRUE	ENST00000369538.3	-0.306	-2.391	TRUE	0.699	0.53	0.37
BRCA	AP1S2	ENST00000380291.5	0.136	1.522	TRUE	ENST00000329235.6	-0.186	-0.622	TRUE	1	0.122	0.122
BRCA	ARHGAP25	ENST00000409202.7	0.13	0.622	TRUE	ENST00000497259.5	-0.123	-0.87	TRUE	1	0.347	0.347
BRCA	ARHGAP25	ENST00000409202.7	0.13	0.622	TRUE	ENST00000409220.5	-0.111	-1.376	TRUE	0.858	0.76	0.652
BRCA	ARID5B	ENST00000279873.11	0.101	-1.409	TRUE	ENST00000309334.5	-0.101	-2.87	TRUE	0	0.998	0
BRCA	ASB1	ENST00000438264.5	0.248	2.336	TRUE	ENST00000264607.8	-0.255	-1.164	TRUE	1	0.611	0.611
BRCA	ASB2	ENST00000315988.8	0.196	1.934	TRUE	ENST00000555019.5	-0.275	-3.159	TRUE	0.965	0.38	0.367
BRCA	ASPA	ENST00000263080.2	0.215	-2.707	TRUE	ENST00000456349.6	-0.205	-4.937	TRUE	0.035	0.994	0.035
BRCA	ASPG	ENST00000551177.5	0.152	0.286	FALSE	ENST00000546892.6	-0.126	-2.041	TRUE	0.646	0.706	0.456
BRCA	ATP5C1	ENST00000356708.11	0.165	1.173	TRUE	ENST00000335698.4	-0.223	-1.188	TRUE	0.389	0.973	0.379
BRCA	C11orf63	ENST00000307257.10	0.13	0.299	TRUE	ENST00000531316.1	-0.134	-0.825	TRUE	1	0.042	0.042
BRCA	C1QTNF9B	ENST00000382137.7	0.125	-0.116	FALSE	ENST00000382140.2	-0.368	-2.997	TRUE	0.823	0.415	0.342
BRCA	C2orf68	ENST00000420686.5	0.245	1.735	TRUE	ENST00000306336.5	-0.205	-0.207	TRUE	0.965	0.699	0.675
BRCA	C4orf3	ENST00000504110.1	0.233	1.677	TRUE	ENST00000399075.6	-0.233	-0.53	TRUE	0.991	0.188	0.186
BRCA	CCDC141	ENST00000420890.6	0.182	-1.333	TRUE	ENST00000480419.1	-0.23	-3.296	TRUE	0.504	0.876	0.442
BRCA	CCDC36	ENST00000296449.9	0.148	-0.446	TRUE	ENST00000452691.6	-0.128	-3.39	TRUE	0.637	0.852	0.543
BRCA	CCDC36	ENST00000366429.2	0.131	-1.026	TRUE	ENST00000452691.6	-0.128	-3.39	TRUE	0.434	0.906	0.393
BRCA	CCDC50	ENST00000392456.3	0.182	-0.341	TRUE	ENST00000392455.7	-0.191	-1.628	TRUE	0.522	0.969	0.506
BRCA	CCL15-CCL14	ENST00000616694.1	0.369	3.585	TRUE	ENST00000610751.4	-0.562	-2.988	TRUE	0.929	0.406	0.377
BRCA	CCNB2	ENST00000288207.6	0.272	3.507	TRUE	ENST00000621385.1	-0.148	0.685	TRUE	0.071	1	0.071
BRCA	CCND3	ENST00000372991.8	0.226	0.817	TRUE	ENST00000372988.8	-0.117	-1.129	TRUE	0.602	0.9	0.542
BRCA	CCND3	ENST00000372991.8	0.226	0.817	TRUE	ENST00000415497.6	-0.143	-0.981	TRUE	0.77	0.801	0.617
BRCA	CCNI2	ENST00000378731.5	0.156	2.151	TRUE	ENST00000492179.1	-0.244	-1.096	TRUE	0.982	0.218	0.214
BRCA	CD47	ENST00000361309.5	0.144	1.229	TRUE	ENST00000355354.11	-0.183	-0.668	TRUE	0.929	0.913	0.848
BRCA	CDH23	ENST00000299366.11	0.119	-1.261	TRUE	ENST00000224721.10	-0.104	-2.921	TRUE	0.407	0.958	0.39
BRCA	CDKN2C	ENST00000396148.1	0.378	0.286	TRUE	ENST00000371761.3	-0.382	-2.724	TRUE	0.991	0.677	0.671
BRCA	CDS2	ENST00000379070.3	0.24	1.116	TRUE	ENST00000460006.5	-0.31	-0.773	TRUE	0.965	0.809	0.781
BRCA	CEP112	ENST00000585168.1	0.104	0.01	FALSE	ENST00000392769.6	-0.121	-2.31	TRUE	0.947	0.637	0.603
BRCA	CFH	ENST00000367429.8	0.167	-1.16	TRUE	ENST00000630130.2	-0.185	-2.445	TRUE	0.212	0.997	0.212
BRCA	CH17-360D5.2	ENST00000610809.1	0.309	0.919	TRUE	ENST00000613389.1	-0.326	-1.76	TRUE	0.858	0.666	0.572
BRCA	CH507-396I9.6	ENST00000622690.4	0.232	-1.046	TRUE	ENST00000618699.2	-0.505	-3.742	TRUE	0.832	0.488	0.406
BRCA	CIDEC	ENST00000423850.5	0.506	-1.853	TRUE	ENST00000336832.6	-0.367	-5.324	TRUE	0.929	0.709	0.658
BRCA	CIDEC	ENST00000423850.5	0.506	-1.853	TRUE	ENST00000618572.4	-0.111	-5.319	TRUE	0.796	0.819	0.653
BRCA	CKMT2	ENST00000424301.6	0.103	-1.695	TRUE	ENST00000254035.8	-0.19	-4.385	TRUE	0.956	0.455	0.435
BRCA	CLDN2	ENST00000540876.1	0.276	2.133	TRUE	ENST00000541806.5	-0.397	-3.463	TRUE	0.779	0.522	0.406
BRCA	CLDND2	ENST00000593841.1	0.229	-0.214	FALSE	ENST00000601435.1	-0.289	-2.539	TRUE	0.619	0.842	0.522
BRCA	CNTNAP3	ENST00000469061.1	0.509	0.635	TRUE	ENST00000297668.10	-0.266	-2.35	TRUE	0.867	0.932	0.808
BRCA	CPEB1	ENST00000614918.4	0.246	0.079	FALSE	ENST00000611031.4	-0.292	-2.159	TRUE	0.991	0.432	0.428
BRCA	CPEB3	ENST00000412050.8	0.216	0.282	TRUE	ENST00000614585.4	-0.206	-1.566	TRUE	0.743	0.695	0.516
BRCA	CRHBP	ENST00000514258.1	0.108	-1.705	TRUE	ENST00000274368.8	-0.183	-4.132	TRUE	0.956	0.235	0.224
BRCA	CRMP1	ENST00000397890.6	0.265	1.148	TRUE	ENST00000513911.5	-0.196	-1.09	TRUE	0.885	0.722	0.639
BRCA	CRTC1	ENST00000321949.12	0.281	1.283	TRUE	ENST00000338797.10	-0.323	-0.748	TRUE	0.69	0.941	0.65
BRCA	CTD-2013N24.2	ENST00000595925.1	0.208	0.224	TRUE	ENST00000596659.5	-0.256	-1.82	TRUE	0.982	0.61	0.6
BRCA	CXCL12	ENST00000374429.6	0.161	-0.827	TRUE	ENST00000343575.10	-0.19	-2.409	TRUE	1	0.038	0.038
BRCA	DACT2	ENST00000607983.1	0.143	-1.448	TRUE	ENST00000366795.3	-0.314	-3.115	TRUE	1	0.166	0.166
BRCA	DLK2	ENST00000357338.3	0.483	-0.538	TRUE	ENST00000430324.5	-0.256	-3.146	TRUE	0.549	0.948	0.52
BRCA	DLK2	ENST00000357338.3	0.483	-0.538	TRUE	ENST00000372488.7	-0.203	-3.646	TRUE	0.469	0.975	0.457
BRCA	DMGDH	ENST00000520855.1	0.234	0.308	TRUE	ENST00000255189.7	-0.184	-3.07	TRUE	0.814	0.786	0.64
BRCA	DNASE1L3	ENST00000483681.5	0.253	-1.134	TRUE	ENST00000394549.6	-0.295	-3.012	TRUE	0.991	0.364	0.361
BRCA	DSC3	ENST00000360428.8	0.144	-0.559	FALSE	ENST00000434452.5	-0.109	-1.279	TRUE	0.531	0.731	0.388
BRCA	DSCAML1	ENST00000321322.6	0.169	1.146	TRUE	ENST00000527706.5	-0.253	-2.036	TRUE	0.619	0.687	0.425
BRCA	DST	ENST00000523292.5	0.171	-0.877	TRUE	ENST00000370765.10	-0.247	-3.416	TRUE	0.814	0.848	0.69
BRCA	DUSP14	ENST00000614411.1	0.237	-0.565	TRUE	ENST00000613659.1	-0.268	-2.206	TRUE	0.982	0.247	0.242
BRCA	EGFL7	ENST00000371698.3	0.246	0.259	FALSE	ENST00000406555.7	-0.202	-1.568	TRUE	0.619	0.765	0.474
BRCA	EGFLAM	ENST00000322350.9	0.115	-1.239	TRUE	ENST00000397210.7	-0.13	-2.219	TRUE	1	0.097	0.097
BRCA	EHBP1	ENST00000263991.9	0.153	0.885	TRUE	ENST00000431489.5	-0.205	-2.011	TRUE	0.982	0.399	0.392
BRCA	EPB41L2	ENST00000628542.2	0.214	0.765	TRUE	ENST00000337057.7	-0.151	-2.285	TRUE	0.991	0.408	0.404
BRCA	EPB41L5	ENST00000443124.5	0.104	1.086	TRUE	ENST00000263713.9	-0.129	-0.342	TRUE	0.257	0.995	0.255
BRCA	ERVFRD-1	ENST00000542862.1	0.28	0.894	TRUE	ENST00000472091.1	-0.312	-2.071	TRUE	0.496	0.783	0.388
BRCA	ESYT2	ENST00000275418.11	0.122	0.751	TRUE	ENST00000251527.9	-0.128	-0.555	TRUE	1	0.085	0.085
BRCA	EXOC1	ENST00000346134.11	0.186	1.694	TRUE	ENST00000349598.6	-0.208	-1.073	TRUE	1	0.466	0.466
BRCA	F8	ENST00000330287.10	0.141	-0.905	TRUE	ENST00000360256.8	-0.184	-2.729	TRUE	0.009	0.999	0.009
BRCA	FAM187A	ENST00000412523.3	0.205	1.526	TRUE	ENST00000331733.4	-0.205	0.108	FALSE	0.478	0.915	0.437
BRCA	FAM213A	ENST00000372185.5	0.177	-0.116	FALSE	ENST00000372187.9	-0.141	-1.577	TRUE	0.841	0.594	0.499
BRCA	FBLN2	ENST00000295760.11	0.539	0.968	TRUE	ENST00000404922.7	-0.548	-3.286	TRUE	0.973	0.954	0.929
BRCA	FBXO32	ENST00000287396.2	0.109	0.34	TRUE	ENST00000517956.5	-0.172	-1.168	TRUE	0.965	0.41	0.395
BRCA	FBXO5	ENST00000229758.7	0.288	2.068	TRUE	ENST00000367241.3	-0.298	0.061	FALSE	0.885	0.72	0.637
BRCA	FGF1	ENST00000359370.10	0.222	-1.059	TRUE	ENST00000612258.4	-0.32	-3.218	TRUE	0.743	0.83	0.617
BRCA	FHL1	ENST00000370690.7	0.139	-2.215	TRUE	ENST00000628568.1	-0.204	-5.509	TRUE	0.929	0.356	0.33
BRCA	FIGF	ENST00000488351.1	0.139	-3.395	TRUE	ENST00000297904.3	-0.157	-4.915	TRUE	1	0.152	0.152
BRCA	FITM1	ENST00000559294.1	0.126	0.016	FALSE	ENST00000267426.5	-0.135	-3.522	TRUE	0.77	0.421	0.324
BRCA	FLT1	ENST00000615840.4	0.138	-0.132	FALSE	ENST00000282397.8	-0.161	-1.203	TRUE	0.991	0.402	0.399
BRCA	FRMD1	ENST00000358587.5	0.296	-2.928	TRUE	ENST00000283309.10	-0.384	-5.544	TRUE	0.796	0.813	0.648
BRCA	GGCX	ENST00000496962.1	0.134	1.003	TRUE	ENST00000233838.8	-0.147	-0.415	TRUE	0.779	0.935	0.728
BRCA	GOLGA4	ENST00000361924.6	0.183	0.838	TRUE	ENST00000437131.1	-0.165	-0.699	TRUE	0.982	0.59	0.58
BRCA	GPAM	ENST00000348367.8	0.22	-4.386	TRUE	ENST00000480130.5	-0.219	-6.151	TRUE	0.009	1	0.009
BRCA	GPLD1	ENST00000492917.2	0.284	-0.432	TRUE	ENST00000230036.1	-0.237	-2.596	TRUE	0.788	0.794	0.625
BRCA	GPR1	ENST00000621141.4	0.311	1.056	TRUE	ENST00000407325.6	-0.254	-3.343	TRUE	0.31	0.973	0.302
BRCA	GPSM2	ENST00000264126.7	0.231	2.469	TRUE	ENST00000406462.6	-0.195	0.342	TRUE	0.735	0.846	0.621
BRCA	GRIP2	ENST00000621039.4	0.149	-1.155	TRUE	ENST00000430219.1	-0.188	-2.704	TRUE	0.265	0.867	0.23
BRCA	GSN	ENST00000341272.6	0.387	0	FALSE	ENST00000394353.6	-0.508	-4.524	TRUE	0.973	0.853	0.831
BRCA	GSPT1	ENST00000563468.5	0.128	1.163	TRUE	ENST00000434724.6	-0.119	0.137	FALSE	0	0.994	0
BRCA	GTSE1	ENST00000454366.1	0.226	3.058	TRUE	ENST00000466510.5	-0.191	0.375	TRUE	0.088	0.995	0.088
BRCA	H2AFV	ENST00000308153.8	0.25	1.642	TRUE	ENST00000222690.10	-0.191	-0.177	TRUE	0.283	0.984	0.279
BRCA	HAPLN3	ENST00000359595.7	0.277	0.978	TRUE	ENST00000563808.1	-0.125	-1.232	TRUE	0.133	0.995	0.132
BRCA	HAPLN3	ENST00000359595.7	0.277	0.978	TRUE	ENST00000558770.5	-0.164	-1.185	TRUE	0.248	0.992	0.246
BRCA	HIF3A	ENST00000475432.6	0.158	-1.83	TRUE	ENST00000377670.8	-0.129	-3.193	TRUE	1	0.272	0.272
BRCA	HIF3A	ENST00000472815.5	0.17	-0.305	FALSE	ENST00000377670.8	-0.129	-3.193	TRUE	1	0.225	0.225
BRCA	HOGA1	ENST00000370647.8	0.317	-0.237	TRUE	ENST00000370646.8	-0.285	-2.246	TRUE	0.717	0.792	0.568
BRCA	HOXB-AS1	ENST00000435312.5	0.116	0.106	FALSE	ENST00000502764.2	-0.209	-2.332	TRUE	0.973	0.154	0.15
BRCA	HSD17B13	ENST00000302219.10	0.578	0.272	FALSE	ENST00000328546.4	-0.579	-4.984	TRUE	0.965	0.627	0.605
BRCA	HSPB7	ENST00000375718.4	0.12	-4.362	TRUE	ENST00000411503.5	-0.268	-5.487	TRUE	1	0.312	0.312
BRCA	HSPB7	ENST00000311890.13	0.141	-1.813	TRUE	ENST00000411503.5	-0.268	-5.487	TRUE	1	0.292	0.292
BRCA	HTRA3	ENST00000307358.6	0.107	0.649	TRUE	ENST00000382512.3	-0.107	-1.035	TRUE	0	0.999	0
BRCA	IL17D	ENST00000498088.1	0.207	0.32	TRUE	ENST00000304920.3	-0.202	-1.981	TRUE	0.469	0.9	0.422
BRCA	INTU	ENST00000335251.10	0.134	-0.327	TRUE	ENST00000503626.5	-0.124	-1.258	TRUE	0.124	0.965	0.12
BRCA	ISLR	ENST00000395118.1	0.319	0.632	TRUE	ENST00000249842.7	-0.319	-1.737	TRUE	0.487	0.962	0.468
BRCA	ITGBL1	ENST00000376162.7	0.168	1.266	TRUE	ENST00000545560.6	-0.179	-0.336	TRUE	0.363	0.988	0.359
BRCA	KCNE1	ENST00000489175.1	0.416	-0.228	TRUE	ENST00000399289.7	-0.223	-3.978	TRUE	0.593	0.914	0.542
BRCA	KCNE1	ENST00000489175.1	0.416	-0.228	TRUE	ENST00000432085.5	-0.268	-4.382	TRUE	0.699	0.931	0.651
BRCA	KIAA0408	ENST00000368281.1	0.238	-1.959	TRUE	ENST00000465254.2	-0.175	-4.61	TRUE	0.912	0.807	0.735
BRCA	KIAA1217	ENST00000376451.4	0.194	0.378	TRUE	ENST00000376454.7	-0.135	-0.893	TRUE	0.956	0.696	0.665
BRCA	KIF18A	ENST00000263181.6	0.191	2.596	TRUE	ENST00000533466.1	-0.182	0.424	TRUE	0.08	0.99	0.079
BRCA	KLHL36	ENST00000564996.5	0.123	-0.099	FALSE	ENST00000325279.4	-0.145	-0.98	TRUE	1	0.313	0.313
BRCA	KRT79	ENST00000330553.5	0.218	6.272	TRUE	ENST00000546453.1	-0.337	-0.299	FALSE	0.85	0.309	0.262
BRCA	KY	ENST00000506319.5	0.282	-1.739	TRUE	ENST00000508956.5	-0.312	-3.64	TRUE	0.912	0.598	0.545
BRCA	LDB3	ENST00000361373.8	0.267	-1.309	TRUE	ENST00000429277.6	-0.203	-5.718	TRUE	0.717	0.696	0.499
BRCA	LEPR	ENST00000371060.7	0.134	-1.616	TRUE	ENST00000616738.4	-0.368	-3.608	TRUE	0.973	0.407	0.396
BRCA	LEPR	ENST00000371059.7	0.241	-1.323	TRUE	ENST00000616738.4	-0.368	-3.608	TRUE	0.991	0.6	0.595
BRCA	LIMCH1	ENST00000381753.8	0.136	-0.105	FALSE	ENST00000396595.7	-0.111	-3.074	TRUE	0.451	0.823	0.371
BRCA	LINC00310	ENST00000430922.3	0.15	-0.172	FALSE	ENST00000428914.2	-0.199	-2.085	TRUE	0.823	0.572	0.471
BRCA	LINC01485	ENST00000518675.1	0.276	-1.591	TRUE	ENST00000523617.5	-0.241	-4.116	TRUE	0.743	0.663	0.493
BRCA	LIPE	ENST00000600224.1	0.116	-1.207	TRUE	ENST00000599211.1	-0.12	-5.149	TRUE	0.965	0.523	0.505
BRCA	LIPE-AS1	ENST00000593491.2	0.258	0.815	TRUE	ENST00000594624.6	-0.142	-3.032	TRUE	0.15	0.995	0.15
BRCA	LRP11	ENST00000239367.6	0.153	0.509	TRUE	ENST00000463728.1	-0.153	-1.345	TRUE	0.009	1	0.009
BRCA	LRRC32	ENST00000407242.6	0.107	0.688	TRUE	ENST00000260061.9	-0.155	-0.944	TRUE	1	0.067	0.067
BRCA	LRRFIP1	ENST00000244815.9	0.246	0.776	TRUE	ENST00000308482.13	-0.146	-2.201	TRUE	0.195	0.999	0.195
BRCA	LRRN2	ENST00000367176.7	0.127	1.998	TRUE	ENST00000367175.1	-0.121	-0.113	FALSE	0.115	0.966	0.111
BRCA	LSP1	ENST00000311604.7	0.321	0.764	TRUE	ENST00000405957.6	-0.13	-3.054	TRUE	0.239	1	0.239
BRCA	MAP2K7	ENST00000397979.3	0.16	0.496	TRUE	ENST00000397983.7	-0.155	-1.179	TRUE	0.142	0.995	0.141
BRCA	MAPK20	ENST00000375213.7	0.206	0.306	TRUE	ENST00000338983.7	-0.249	-1.828	TRUE	1	0.261	0.261
BRCA	MARCH7	ENST00000539065.5	0.196	1.495	TRUE	ENST00000259050.8	-0.215	-1.137	TRUE	0.973	0.696	0.677
BRCA	MASP1	ENST00000480349.1	0.294	-0.541	TRUE	ENST00000296280.10	-0.457	-4.188	TRUE	0.965	0.653	0.63
BRCA	MBNL2	ENST00000345429.10	0.124	-0.147	FALSE	ENST00000343600.8	-0.233	-1.74	TRUE	0.947	0.459	0.435
BRCA	MED12L	ENST00000474524.5	0.256	2.319	TRUE	ENST00000480026.1	-0.358	-2.1	TRUE	0.973	0.459	0.447
BRCA	MEST	ENST00000341441.9	0.27	0.54	TRUE	ENST00000223215.8	-0.154	-2.742	TRUE	0.761	0.785	0.597
BRCA	MEST	ENST00000341441.9	0.27	0.54	TRUE	ENST00000393187.5	-0.191	-2.951	TRUE	0.708	0.726	0.514
BRCA	MLYCD	ENST00000569024.1	0.131	-0.454	TRUE	ENST00000262430.5	-0.131	-1.424	TRUE	0.044	0.995	0.044
BRCA	MR1	ENST00000282990.10	0.103	0.912	TRUE	ENST00000617803.4	-0.153	-1.937	TRUE	0.221	0.987	0.218
BRCA	MS4A4E	ENST00000532442.5	0.219	0.008	FALSE	ENST00000398986.6	-0.103	-1.614	TRUE	0.133	0.978	0.13
BRCA	MSR1	ENST00000381998.8	0.237	1.52	TRUE	ENST00000350896.3	-0.109	0.245	TRUE	0.46	0.995	0.458
BRCA	MSRB3	ENST00000355192.7	0.199	-1.026	TRUE	ENST00000614640.4	-0.136	-2.305	TRUE	0.77	0.794	0.611
BRCA	MT2A	ENST00000245185.5	0.156	0.251	FALSE	ENST00000563985.1	-0.113	-1.667	TRUE	0.035	1	0.035
BRCA	MTURN	ENST00000409688.1	0.147	-1.15	TRUE	ENST00000324489.5	-0.245	-3.648	TRUE	0.965	0.721	0.696
BRCA	MYLK	ENST00000354792.9	0.112	-1.978	TRUE	ENST00000578202.1	-0.115	-2.58	TRUE	0.938	0.302	0.284
BRCA	MYOF	ENST00000358334.9	0.144	1.09	TRUE	ENST00000359263.8	-0.23	-1.16	TRUE	0.973	0.457	0.445
BRCA	MYOM1	ENST00000581804.1	0.135	-1.332	TRUE	ENST00000261606.11	-0.165	-5.521	TRUE	0.876	0.566	0.496
BRCA	MYOM1	ENST00000577294.1	0.136	-0.645	TRUE	ENST00000261606.11	-0.165	-5.521	TRUE	0.965	0.531	0.512
BRCA	MYOM3	ENST00000448831.1	0.204	0.851	TRUE	ENST00000374434.3	-0.264	-3.478	TRUE	0.885	0.541	0.479
BRCA	NAALAD2	ENST00000534061.5	0.255	-2.134	TRUE	ENST00000321955.8	-0.255	-4.99	TRUE	0.389	0.935	0.364
BRCA	NDC80	ENST00000261597.8	0.254	3.287	TRUE	ENST00000576274.2	-0.122	1.042	TRUE	0.035	0.997	0.035
BRCA	NDC80	ENST00000261597.8	0.254	3.287	TRUE	ENST00000575515.1	-0.166	0.239	FALSE	0.106	0.995	0.106
BRCA	NDEL1	ENST00000334527.11	0.162	-0.138	TRUE	ENST00000402554.7	-0.112	-1.202	TRUE	0.319	0.982	0.313
BRCA	NEIL3	ENST00000264596.3	0.264	3.564	TRUE	ENST00000513321.1	-0.264	1.038	TRUE	0.248	0.991	0.246
BRCA	NEURL3	ENST00000451794.5	0.218	0.06	FALSE	ENST00000435380.3	-0.211	-1.793	TRUE	0.735	0.636	0.467
BRCA	NFIA	ENST00000357977.5	0.138	0.759	TRUE	ENST00000403491.7	-0.17	-0.702	TRUE	1	0.243	0.243
BRCA	NPIPA7	ENST00000344087.4	0.302	1.7	TRUE	ENST00000530217.2	-0.302	-0.292	TRUE	0.442	0.954	0.422
BRCA	NTM	ENST00000374786.5	0.134	2.505	TRUE	ENST00000374791.7	-0.215	-2.879	TRUE	0.876	0.911	0.798
BRCA	NUMB	ENST00000359560.7	0.179	1.979	TRUE	ENST00000535282.5	-0.205	-1.794	TRUE	0.912	0.755	0.688
BRCA	OMG	ENST00000582029.1	0.322	0.54	TRUE	ENST00000584094.1	-0.426	-2.26	TRUE	0.991	0.42	0.416
BRCA	PAK6	ENST00000453867.5	0.286	2.159	TRUE	ENST00000560346.5	-0.187	-1.423	TRUE	0.558	0.92	0.513
BRCA	PCDH9	ENST00000377861.4	0.243	-1.16	TRUE	ENST00000377865.6	-0.228	-3.675	TRUE	0.85	0.716	0.608
BRCA	PCDHGA2	ENST00000528330.2	0.224	-0.721	TRUE	ENST00000394576.2	-0.225	-1.9	TRUE	0.743	0.728	0.541
BRCA	PCDHGA6	ENST00000610583.1	0.243	-0.339	TRUE	ENST00000517434.2	-0.243	-1.618	TRUE	0.735	0.809	0.594
BRCA	PCGF5	ENST00000490164.1	0.274	0.957	TRUE	ENST00000614189.4	-0.31	-1.209	TRUE	0.735	0.948	0.696
BRCA	PEMT	ENST00000255389.9	0.184	-0.254	TRUE	ENST00000395782.5	-0.193	-3.19	TRUE	0.292	0.958	0.28
BRCA	PGM5P3-AS1	ENST00000429980.5	0.271	-1.424	TRUE	ENST00000442069.2	-0.182	-4.025	TRUE	0.478	0.903	0.431
BRCA	PGM5P4-AS1	ENST00000416758.5	0.237	-1.424	TRUE	ENST00000450636.1	-0.155	-3.16	TRUE	0.327	0.867	0.284
BRCA	PHF19	ENST00000312189.10	0.278	1.902	TRUE	ENST00000419155.5	-0.2	-0.343	TRUE	0.805	0.951	0.765
BRCA	PKD1L2	ENST00000530363.5	0.149	0.179	FALSE	ENST00000531391.5	-0.213	-3.785	TRUE	0.885	0.617	0.546
BRCA	PKD1L2	ENST00000534447.5	0.146	-0.927	TRUE	ENST00000531391.5	-0.213	-3.785	TRUE	0.858	0.713	0.612
BRCA	PLAC9	ENST00000465660.1	0.104	-1.833	TRUE	ENST00000372270.6	-0.106	-3.905	TRUE	0.743	0.762	0.566
BRCA	PLEKHA1	ENST00000433307.2	0.203	0.524	TRUE	ENST00000368989.6	-0.165	-1.281	TRUE	0.292	0.973	0.284
BRCA	PLEKHM2	ENST00000375793.2	0.232	1.273	TRUE	ENST00000375799.7	-0.23	-0.794	TRUE	0.947	0.504	0.477
BRCA	PLEKHM3	ENST00000447645.5	0.146	-0.081	FALSE	ENST00000427836.6	-0.189	-1.661	TRUE	0.973	0.135	0.131
BRCA	PLK1	ENST00000300093.8	0.251	3.827	TRUE	ENST00000562272.5	-0.118	0.217	TRUE	0.044	0.999	0.044
BRCA	POLR3D	ENST00000306433.8	0.189	0.816	TRUE	ENST00000397802.8	-0.159	-0.469	TRUE	0.186	0.984	0.183
BRCA	POPDC3	ENST00000489134.5	0.157	0.278	FALSE	ENST00000254765.3	-0.115	-2.576	TRUE	0.664	0.459	0.305
BRCA	PPM1A	ENST00000532036.2	0.139	1.016	TRUE	ENST00000395076.8	-0.122	-0.588	TRUE	0.681	0.951	0.648
BRCA	PPP1R14A	ENST00000301242.8	0.246	-1.541	TRUE	ENST00000587515.5	-0.258	-3.165	TRUE	0.912	0.572	0.521
BRCA	PPP2R1B	ENST00000527614.5	0.227	-0.903	TRUE	ENST00000311129.9	-0.212	-3.58	TRUE	0.531	0.984	0.522
BRCA	PRDM5	ENST00000505033.1	0.14	-0.103	FALSE	ENST00000264808.7	-0.117	-1.535	TRUE	0.77	0.808	0.622
BRCA	PRPF38A	ENST00000474048.1	0.16	0.92	TRUE	ENST00000257181.9	-0.164	-0.228	TRUE	0.929	0.754	0.701
BRCA	PRRT4	ENST00000480290.5	0.132	-1.645	TRUE	ENST00000489835.6	-0.203	-3.809	TRUE	0.982	0.164	0.161
BRCA	PTS	ENST00000280362.7	0.193	1.323	TRUE	ENST00000528679.5	-0.112	-1.428	TRUE	0.257	1	0.257
BRCA	PYGM	ENST00000483742.1	0.263	-0.32	TRUE	ENST00000164139.3	-0.141	-7.1	TRUE	0.903	0.748	0.675
BRCA	PYGM	ENST00000483742.1	0.263	-0.32	TRUE	ENST00000377432.7	-0.216	-7.315	TRUE	0.965	0.632	0.609
BRCA	RAD54B	ENST00000336148.9	0.259	2.469	TRUE	ENST00000611249.1	-0.162	-1.056	TRUE	0.354	0.973	0.344
BRCA	RAD54B	ENST00000336148.9	0.259	2.469	TRUE	ENST00000297592.5	-0.127	0.326	TRUE	0.434	0.978	0.424
BRCA	RALGAPA1	ENST00000307138.10	0.103	2.171	TRUE	ENST00000553917.5	-0.121	-1.251	TRUE	0.982	0.603	0.592
BRCA	RASGRF2	ENST00000502677.1	0.112	-0.8	TRUE	ENST00000265080.8	-0.111	-1.566	TRUE	0.982	0.312	0.306
BRCA	RCAN1	ENST00000399272.5	0.184	-0.611	TRUE	ENST00000381132.6	-0.25	-2.137	TRUE	0.885	0.492	0.436
BRCA	RDH5	ENST00000551444.1	0.144	-2.72	TRUE	ENST00000257895.9	-0.256	-4.815	TRUE	0.938	0.574	0.538
BRCA	RIN2	ENST00000484638.1	0.181	0.588	TRUE	ENST00000255006.10	-0.134	-0.606	TRUE	0.354	0.978	0.346
BRCA	RNASEH1	ENST00000315212.3	0.191	0.778	TRUE	ENST00000436842.5	-0.186	-0.502	TRUE	0.761	0.809	0.616
BRCA	RNF146	ENST00000610153.1	0.147	0.446	TRUE	ENST00000608991.5	-0.104	-0.861	TRUE	0.894	0.599	0.536
BRCA	RP1-28O10.1	ENST00000441672.1	0.122	-3.446	TRUE	ENST00000445272.5	-0.228	-4.688	TRUE	0.991	0.199	0.197
BRCA	RP11-14N7.2	ENST00000452399.5	0.124	-0.147	FALSE	ENST00000420597.1	-0.133	-1.259	TRUE	0.991	0.187	0.185
BRCA	RP11-159H22.2	ENST00000529258.1	0.34	-0.444	TRUE	ENST00000525833.5	-0.355	-3.145	TRUE	0.54	0.922	0.498
BRCA	RP11-381K20.2	ENST00000508281.2	0.224	0.422	TRUE	ENST00000514616.5	-0.231	-1.086	TRUE	0.646	0.831	0.537
BRCA	RP11-381O7.3	ENST00000613489.1	0.212	-1.767	TRUE	ENST00000315293.6	-0.135	-3.664	TRUE	0.062	0.978	0.061
BRCA	RP11-513I15.6	ENST00000586726.2	0.162	0.162	FALSE	ENST00000429998.3	-0.244	-3.183	TRUE	0.133	0.994	0.132
BRCA	RP11-535A19.2	ENST00000531263.1	0.228	-0.137	FALSE	ENST00000525580.1	-0.245	-1.937	TRUE	0.814	0.565	0.46
BRCA	RP11-617F23.1	ENST00000558334.1	0.229	0.709	TRUE	ENST00000620791.1	-0.229	-0.864	TRUE	0.947	0.537	0.509
BRCA	RP11-66B24.4	ENST00000560351.2	0.179	-0.808	TRUE	ENST00000560068.1	-0.208	-2.117	TRUE	0.894	0.561	0.501
BRCA	RP11-69I8.2	ENST00000454596.1	0.335	0.219	TRUE	ENST00000421310.5	-0.298	-3.843	TRUE	0.823	0.905	0.745
BRCA	RP13-942N8.1	ENST00000602918.1	0.206	0.357	TRUE	ENST00000543072.1	-0.207	-1.125	TRUE	0.991	0.246	0.243
BRCA	RP1L1	ENST00000329335.3	0.121	0.027	FALSE	ENST00000382483.3	-0.121	-1.371	TRUE	0.009	0.978	0.009
BRCA	RP5-864K19.4	ENST00000456813.1	0.18	-0.386	TRUE	ENST00000433671.2	-0.193	-2.15	TRUE	0.965	0.342	0.33
BRCA	RXRG	ENST00000359842.9	0.154	-2.739	TRUE	ENST00000470566.1	-0.226	-3.953	TRUE	0.823	0.514	0.423
BRCA	RYR3	ENST00000560791.1	0.139	-1.181	TRUE	ENST00000415757.7	-0.131	-3.061	TRUE	0.08	0.935	0.074
BRCA	S100A3	ENST00000368713.7	0.29	0.527	TRUE	ENST00000368712.1	-0.29	-1.115	TRUE	0.717	0.829	0.594
BRCA	SCN2A	ENST00000631182.2	0.248	-1.12	TRUE	ENST00000283256.10	-0.395	-3.297	TRUE	0.92	0.468	0.431
BRCA	SFR1	ENST00000369727.3	0.194	0.464	TRUE	ENST00000369729.7	-0.192	-0.827	TRUE	0.407	0.905	0.368
BRCA	SGK2	ENST00000617268.1	0.13	-1.659	TRUE	ENST00000373092.7	-0.28	-4.969	TRUE	0.717	0.709	0.509
BRCA	SGK2	ENST00000341458.8	0.118	-1.703	TRUE	ENST00000373092.7	-0.28	-4.969	TRUE	0.77	0.702	0.541
BRCA	SH3BP2	ENST00000452765.6	0.163	1.177	TRUE	ENST00000442312.6	-0.161	-1.686	TRUE	0.611	0.964	0.589
BRCA	SH3GLB1	ENST00000482504.1	0.172	0.072	FALSE	ENST00000370558.8	-0.151	-1.03	TRUE	0.31	0.979	0.303
BRCA	SLC17A7	ENST00000598018.1	0.399	0.207	FALSE	ENST00000221485.7	-0.439	-3.128	TRUE	0.929	0.812	0.755
BRCA	SLC25A16	ENST00000265870.7	0.132	0.945	TRUE	ENST00000609923.5	-0.127	-0.866	TRUE	1	0.202	0.202
BRCA	SLC25A25	ENST00000373068.6	0.299	1.084	TRUE	ENST00000373064.9	-0.29	-2.319	TRUE	0.938	0.676	0.635
BRCA	SLIT3	ENST00000332966.8	0.234	-1.337	TRUE	ENST00000404867.7	-0.196	-3.005	TRUE	0.717	0.878	0.629
BRCA	SLK	ENST00000369755.3	0.337	0.535	TRUE	ENST00000335753.8	-0.345	-2.251	TRUE	0.522	0.965	0.504
BRCA	SMARCC2	ENST00000267064.8	0.201	0.511	TRUE	ENST00000347471.8	-0.142	-3.449	TRUE	0.23	1	0.23
BRCA	SNX1	ENST00000559844.5	0.223	0.521	TRUE	ENST00000380285.7	-0.192	-1.747	TRUE	0	1	0
BRCA	SOX15	ENST00000250055.2	0.357	1.57	TRUE	ENST00000538513.6	-0.506	-1.785	TRUE	0.903	0.778	0.702
BRCA	SPIDR	ENST00000519141.5	0.11	1.981	TRUE	ENST00000297423.8	-0.195	-0.756	TRUE	0.947	0.643	0.609
BRCA	SPIN2A	ENST00000374908.1	0.288	0.398	TRUE	ENST00000374906.3	-0.27	-1.645	TRUE	0.655	0.745	0.488
BRCA	SSBP3	ENST00000417664.6	0.143	2.411	TRUE	ENST00000371319.7	-0.124	-1.428	TRUE	0.965	0.732	0.706
BRCA	STARD13	ENST00000399365.7	0.145	0.178	FALSE	ENST00000336934.9	-0.183	-1.128	TRUE	0.929	0.425	0.395
BRCA	SULT1A3	ENST00000395138.6	0.163	1.198	TRUE	ENST00000338971.9	-0.271	-1.96	TRUE	0.628	0.827	0.519
BRCA	SVEP1	ENST00000401783.6	0.105	-2.362	TRUE	ENST00000374469.5	-0.138	-3.439	TRUE	1	0.082	0.082
BRCA	SYCE2	ENST00000293695.7	0.212	1.714	TRUE	ENST00000591229.1	-0.235	-0.12	FALSE	0.965	0.341	0.329
BRCA	SYNC	ENST00000373484.4	0.166	0.132	FALSE	ENST00000409190.7	-0.162	-1.708	TRUE	0.434	0.879	0.381
BRCA	SYNCRIP	ENST00000369622.7	0.138	1.064	TRUE	ENST00000355238.10	-0.11	-0.001	FALSE	1	0.207	0.207
BRCA	TANK	ENST00000392749.6	0.185	0.537	TRUE	ENST00000259075.6	-0.274	-1.929	TRUE	0.841	0.726	0.61
BRCA	TEF	ENST00000266304.8	0.207	-0.835	TRUE	ENST00000406644.7	-0.21	-2.229	TRUE	0.345	0.907	0.313
BRCA	TJP2	ENST00000539225.1	0.206	0.257	TRUE	ENST00000377245.8	-0.181	-2.343	TRUE	0.265	0.99	0.263
BRCA	TMC1	ENST00000497073.1	0.147	0.274	TRUE	ENST00000297784.9	-0.104	-1.409	TRUE	0.088	0.976	0.086
BRCA	TMC2	ENST00000496948.2	0.346	0.161	FALSE	ENST00000358864.1	-0.346	-2.918	TRUE	0.496	0.987	0.489
BRCA	TMEM126B	ENST00000358867.10	0.21	1.165	TRUE	ENST00000529197.1	-0.154	-0.636	TRUE	0.938	0.696	0.653
BRCA	TMEM237	ENST00000621467.4	0.236	0.725	TRUE	ENST00000409883.6	-0.208	-2.227	TRUE	0.867	0.924	0.801
BRCA	TMEM88	ENST00000301599.6	0.183	-1.738	TRUE	ENST00000574668.1	-0.183	-2.577	TRUE	0.735	0.773	0.568
BRCA	TNC	ENST00000341037.8	0.143	0.919	TRUE	ENST00000537320.5	-0.257	-1.307	TRUE	0.867	0.822	0.713
BRCA	TNFRSF8	ENST00000263932.6	0.202	1.629	TRUE	ENST00000413146.6	-0.4	-2.545	TRUE	0.982	0.315	0.31
BRCA	TNNI2	ENST00000381905.3	0.161	0.399	FALSE	ENST00000381911.5	-0.334	-5.807	TRUE	0.841	0.493	0.415
BRCA	TP73	ENST00000378295.8	0.445	2.157	TRUE	ENST00000378288.8	-0.366	-1.976	TRUE	0.735	0.812	0.596
BRCA	TPM1	ENST00000358278.7	0.143	0.202	FALSE	ENST00000267996.11	-0.151	-1.734	TRUE	0.425	0.917	0.389
BRCA	TPO	ENST00000422464.5	0.292	-0.838	TRUE	ENST00000423320.5	-0.137	-3.087	TRUE	0.681	0.882	0.601
BRCA	TPX2	ENST00000300403.10	0.151	3.791	TRUE	ENST00000340513.4	-0.151	1.211	TRUE	0.035	1	0.035
BRCA	TRABD2B	ENST00000435576.2	0.176	-0.467	TRUE	ENST00000606738.2	-0.177	-1.745	TRUE	0.991	0.203	0.201
BRCA	TRHDE-AS1	ENST00000549957.1	0.246	-4.422	TRUE	ENST00000426250.3	-0.133	-5.579	TRUE	0.973	0.38	0.37
BRCA	TRIP13	ENST00000166345.7	0.128	2.709	TRUE	ENST00000512024.5	-0.156	0.075	FALSE	0.009	0.998	0.009
BRCA	TRPM3	ENST00000354500.6	0.276	-0.357	TRUE	ENST00000377110.7	-0.259	-3.245	TRUE	0.894	0.699	0.625
BRCA	UGP2	ENST00000394417.6	0.122	-0.444	TRUE	ENST00000337130.9	-0.115	-2.507	TRUE	0.478	0.983	0.47
BRCA	USP14	ENST00000383589.6	0.181	1.693	TRUE	ENST00000261601.7	-0.137	0.355	TRUE	0.991	0.438	0.434
BRCA	USP2	ENST00000455332.6	0.19	-0.536	TRUE	ENST00000260187.6	-0.181	-2.55	TRUE	0.531	0.845	0.449
BRCA	VAPB	ENST00000395802.7	0.126	1.01	TRUE	ENST00000475243.5	-0.223	-0.501	TRUE	0.611	0.962	0.587
BRCA	VIT	ENST00000379241.7	0.258	-0.234	FALSE	ENST00000379242.7	-0.231	-3.693	TRUE	0.965	0.492	0.475
BRCA	VLDLR-AS1	ENST00000416826.6	0.143	-1.316	TRUE	ENST00000424605.5	-0.157	-2.662	TRUE	0.823	0.382	0.315
BRCA	WASF3	ENST00000335327.5	0.207	-0.796	TRUE	ENST00000361042.8	-0.214	-3.149	TRUE	0.85	0.535	0.455
BRCA	WDPCP	ENST00000409562.7	0.162	-0.099	FALSE	ENST00000467687.1	-0.111	-5.222	TRUE	0.23	0.999	0.23
BRCA	WDPCP	ENST00000409562.7	0.162	-0.099	FALSE	ENST00000490935.5	-0.118	-4.343	TRUE	0.283	1	0.283
BRCA	WHAMM	ENST00000286760.5	0.178	-0.431	TRUE	ENST00000560964.1	-0.178	-1.49	TRUE	0.805	0.651	0.524
BRCA	ZBTB16	ENST00000541602.5	0.248	-0.59	TRUE	ENST00000335953.8	-0.228	-3.307	TRUE	1	0.429	0.429
BRCA	ZBTB7C	ENST00000535628.6	0.312	1.21	TRUE	ENST00000590800.5	-0.273	-1.145	TRUE	0.823	0.766	0.631
BRCA	ZHX3	ENST00000432768.6	0.159	1.709	TRUE	ENST00000309060.7	-0.23	-1.735	TRUE	0.991	0.511	0.507
BRCA	ZNF132	ENST00000599148.1	0.15	-0.229	TRUE	ENST00000254166.3	-0.15	-1.047	TRUE	0.982	0.537	0.528
BRCA	ZNF326	ENST00000340281.8	0.121	0.529	TRUE	ENST00000370447.3	-0.106	-0.753	TRUE	0.009	0.994	0.009
BRCA	ZNF436-AS1	ENST00000335648.3	0.299	-0.608	TRUE	ENST00000458053.4	-0.204	-3.434	TRUE	0.451	0.965	0.436
BRCA	ZNF518B	ENST00000326756.3	0.124	0.034	FALSE	ENST00000503068.1	-0.104	-1.213	TRUE	0	1	0
BRCA	ZNF576	ENST00000529930.1	0.157	0.999	TRUE	ENST00000336564.4	-0.132	-0.06	FALSE	0.611	0.893	0.545
BRCA	ZNF788	ENST00000430298.6	0.107	0.084	FALSE	ENST00000397755.2	-0.142	-1.18	TRUE	0.354	0.871	0.308
BRCA	ZP1	ENST00000278853.9	0.185	2.292	TRUE	ENST00000537203.5	-0.156	-1.76	TRUE	0.54	0.442	0.238
KIRC	AC074286.1	ENST00000447413.1	0.137	0.205	TRUE	ENST00000627798.2	-0.301	-6.327	TRUE	0.694	0.958	0.666
KIRC	AC074286.1	ENST00000443132.1	0.171	-1.617	TRUE	ENST00000627798.2	-0.301	-6.327	TRUE	0.694	0.951	0.66
KIRC	ADGRF1	ENST00000419892.6	0.19	-1.621	TRUE	ENST00000371253.6	-0.249	-4.94	TRUE	0.986	0.717	0.707
KIRC	ALS2CL	ENST00000486301.5	0.152	-0.317	FALSE	ENST00000318962.8	-0.308	-3.131	TRUE	0.986	0.458	0.452
KIRC	AP1M2	ENST00000589348.1	0.326	-0.194	FALSE	ENST00000250244.10	-0.459	-3.589	TRUE	0.917	0.889	0.815
KIRC	ARHGEF19	ENST00000478117.5	0.199	0.727	TRUE	ENST00000270747.7	-0.237	-1.075	TRUE	0.403	0.994	0.4
KIRC	C10orf55	ENST00000409178.5	0.415	-0.911	TRUE	ENST00000412307.3	-0.415	-5.275	TRUE	0.556	0.957	0.531
KIRC	C17orf104	ENST00000409464.1	0.301	0.501	TRUE	ENST00000409122.6	-0.5	-4.973	TRUE	0.917	0.979	0.898
KIRC	CAB39L	ENST00000347776.9	0.274	-0.593	TRUE	ENST00000355854.8	-0.306	-3.93	TRUE	0.792	0.975	0.772
KIRC	CACNA2D3	ENST00000471363.5	0.267	-0.766	TRUE	ENST00000477024.5	-0.49	-6.269	TRUE	0.833	0.913	0.761
KIRC	CAPS	ENST00000588776.5	0.298	0.563	TRUE	ENST00000222125.9	-0.253	-2.996	TRUE	1	0.364	0.364
KIRC	CCNI2	ENST00000492179.1	0.379	0.71	TRUE	ENST00000378731.5	-0.281	-3.905	TRUE	0.458	0.894	0.41
KIRC	CLCNKA	ENST00000464764.5	0.126	-3.738	TRUE	ENST00000331433.4	-0.314	-5.853	TRUE	0.986	0.377	0.372
KIRC	CLCNKA	ENST00000477360.2	0.183	-1.549	TRUE	ENST00000331433.4	-0.314	-5.853	TRUE	1	0.406	0.406
KIRC	CLDN10	ENST00000376873.7	0.213	-1.443	TRUE	ENST00000299339.2	-0.221	-3.455	TRUE	1	0.087	0.087
KIRC	CLUL1	ENST00000620089.4	0.19	-1.223	TRUE	ENST00000579494.1	-0.28	-5.629	TRUE	0.917	0.755	0.692
KIRC	CPAMD8	ENST00000600235.5	0.451	0.688	TRUE	ENST00000443236.5	-0.366	-5.257	TRUE	0.986	0.975	0.962
KIRC	CPAMD8	ENST00000600235.5	0.451	0.688	TRUE	ENST00000594249.5	-0.225	-5.218	TRUE	0.972	0.981	0.954
KIRC	DNMBP-AS1	ENST00000434409.1	0.29	0.238	TRUE	ENST00000427093.5	-0.29	-2.172	TRUE	1	0.245	0.245
KIRC	DTX1	ENST00000547974.5	0.191	-2.229	TRUE	ENST00000257600.3	-0.128	-3.64	TRUE	0.014	0.975	0.014
KIRC	EYA4	ENST00000355167.7	0.327	-2.145	TRUE	ENST00000367895.9	-0.335	-5.39	TRUE	0.931	0.836	0.778
KIRC	FXYD4	ENST00000479189.1	0.12	-1.978	TRUE	ENST00000476166.5	-0.448	-7.77	TRUE	1	0.172	0.172
KIRC	GADL1	ENST00000454381.3	0.538	-0.223	TRUE	ENST00000282538.9	-0.538	-5.676	TRUE	0.667	0.998	0.665
KIRC	GP2	ENST00000341642.9	0.751	-2.518	TRUE	ENST00000302555.9	-0.286	-7.8	TRUE	0.875	0.958	0.839
KIRC	GRIK2	ENST00000358361.7	0.379	-0.271	FALSE	ENST00000369138.5	-0.146	-5.718	TRUE	0.389	0.974	0.379
KIRC	HOXB-AS3	ENST00000429755.8	0.106	-1.571	TRUE	ENST00000480872.5	-0.281	-4.749	TRUE	0.639	0.751	0.48
KIRC	HS2ST1	ENST00000370550.9	0.11	0.006	FALSE	ENST00000370551.8	-0.114	-1.478	TRUE	0	0.998	0
KIRC	ITGB6	ENST00000498478.1	0.122	-0.568	TRUE	ENST00000283249.6	-0.325	-3.264	TRUE	1	0.117	0.117
KIRC	IYD	ENST00000344419.7	0.198	-2.386	TRUE	ENST00000229447.9	-0.346	-4.783	TRUE	0.958	0.664	0.636
KIRC	KCNAB2	ENST00000352527.5	0.313	2.099	TRUE	ENST00000378083.7	-0.313	-3.672	TRUE	0.694	0.968	0.672
KIRC	KCNAB2	ENST00000352527.5	0.313	2.099	TRUE	ENST00000458166.6	-0.148	-3.027	TRUE	0.597	0.975	0.583
KIRC	KCNE1	ENST00000489175.1	0.649	0.508	TRUE	ENST00000399289.7	-0.377	-6.266	TRUE	0.736	0.975	0.718
KIRC	KCNE1	ENST00000489175.1	0.649	0.508	TRUE	ENST00000432085.5	-0.35	-6.668	TRUE	0.833	0.983	0.819
KIRC	LINC00864	ENST00000582543.2	0.355	-2.901	TRUE	ENST00000447936.1	-0.225	-4.734	TRUE	0.292	0.972	0.283
KIRC	LINC01571	ENST00000563603.2	0.496	-4.449	TRUE	ENST00000569993.5	-0.548	-6.955	TRUE	0.889	0.857	0.761
KIRC	LY75	ENST00000263636.4	0.198	-0.313	TRUE	ENST00000492955.1	-0.203	-2.274	TRUE	0.042	1	0.042
KIRC	M1AP	ENST00000464686.5	0.703	2.491	TRUE	ENST00000290536.9	-0.167	-3.349	TRUE	0.708	0.962	0.682
KIRC	M1AP	ENST00000464686.5	0.703	2.491	TRUE	ENST00000536235.5	-0.247	-5.16	TRUE	0.667	0.977	0.652
KIRC	MAP3K15	ENST00000518578.5	0.509	-1.189	TRUE	ENST00000338883.8	-0.632	-4.027	TRUE	1	0.885	0.885
KIRC	MAPK8IP1	ENST00000241014.6	0.4	-0.139	FALSE	ENST00000395629.2	-0.426	-5.217	TRUE	0.417	0.996	0.415
KIRC	MFSD4	ENST00000465651.1	0.331	-2.566	TRUE	ENST00000367147.8	-0.607	-6.622	TRUE	0.986	0.86	0.848
KIRC	MFSD4	ENST00000478555.1	0.295	0.709	TRUE	ENST00000367147.8	-0.607	-6.622	TRUE	1	0.749	0.749
KIRC	MTURN	ENST00000324453.12	0.256	-2.142	TRUE	ENST00000324489.5	-0.425	-4.698	TRUE	0.972	0.925	0.899
KIRC	MTURN	ENST00000409688.1	0.165	-1.251	TRUE	ENST00000324489.5	-0.425	-4.698	TRUE	0.986	0.589	0.581
KIRC	MYLK3	ENST00000564731.5	0.326	0.417	TRUE	ENST00000394809.8	-0.32	-2.987	TRUE	0.708	0.93	0.659
KIRC	PCNA	ENST00000379143.9	0.239	0.37	TRUE	ENST00000379160.3	-0.239	-1.814	TRUE	0.028	1	0.028
KIRC	PDE7B	ENST00000615259.4	0.36	0.195	FALSE	ENST00000308191.10	-0.387	-2.279	TRUE	0.972	0.84	0.816
KIRC	PLS3-AS1	ENST00000606397.1	0.382	-0.102	FALSE	ENST00000607680.5	-0.384	-2.955	TRUE	0.958	0.775	0.743
KIRC	PNPLA1	ENST00000388715.7	0.239	-1.909	TRUE	ENST00000312917.9	-0.191	-4.623	TRUE	0.111	0.981	0.109
KIRC	PPP1R1A	ENST00000547826.2	0.135	-0.434	FALSE	ENST00000257905.12	-0.252	-3.028	TRUE	1	0.1	0.1
KIRC	PTPRO	ENST00000542557.5	0.198	-0.529	TRUE	ENST00000348962.6	-0.37	-5.227	TRUE	0.736	0.817	0.601
KIRC	RALBP1	ENST00000383432.7	0.259	-1.048	TRUE	ENST00000019317.8	-0.243	-5.159	TRUE	0.069	1	0.069
KIRC	RALYL	ENST00000518566.5	0.582	-2.78	TRUE	ENST00000523850.5	-0.692	-7.464	TRUE	0.972	0.719	0.699
KIRC	REC8	ENST00000559797.1	0.131	0.621	TRUE	ENST00000620473.4	-0.163	-2.132	TRUE	0.972	0.83	0.807
KIRC	REC8	ENST00000559797.1	0.131	0.621	TRUE	ENST00000611366.4	-0.347	-3.039	TRUE	0.986	0.813	0.802
KIRC	RNF43	ENST00000407977.6	0.125	-0.826	TRUE	ENST00000584437.5	-0.227	-3.322	TRUE	1	0.336	0.336
KIRC	RP1-78O14.1	ENST00000550268.2	0.19	-1.003	TRUE	ENST00000553165.1	-0.145	-4.063	TRUE	0	1	0
KIRC	RP11-366L20.2	ENST00000439236.6	0.302	-1.59	TRUE	ENST00000536648.5	-0.278	-4.451	TRUE	0.792	0.821	0.65
KIRC	RP11-573D15.8	ENST00000631299.1	0.176	1.029	TRUE	ENST00000455926.3	-0.359	-7.015	TRUE	0.931	0.97	0.902
KIRC	RP11-573D15.8	ENST00000631299.1	0.176	1.029	TRUE	ENST00000627268.1	-0.105	-5.224	TRUE	0.889	0.994	0.884
KIRC	RP11-63A11.1	ENST00000503321.1	0.566	-1.396	TRUE	ENST00000508911.1	-0.683	-5.048	TRUE	0.986	0.626	0.618
KIRC	RP4-655J12.4	ENST00000443219.5	0.347	-3.136	TRUE	ENST00000430316.5	-0.135	-5.994	TRUE	0.042	0.994	0.041
KIRC	RP4-737E23.2	ENST00000613502.1	0.381	-1.482	TRUE	ENST00000411595.2	-0.515	-4.89	TRUE	0.903	0.549	0.496
KIRC	RPARP-AS1	ENST00000598368.1	0.214	0.863	TRUE	ENST00000473970.2	-0.295	-2.009	TRUE	1	0.421	0.421
KIRC	SCTR	ENST00000494326.5	0.232	-0.318	FALSE	ENST00000019103.7	-0.234	-3.152	TRUE	0.375	0.966	0.362
KIRC	SEMA4A	ENST00000355014.6	0.435	0.94	TRUE	ENST00000368285.7	-0.676	-5.116	TRUE	0.972	0.93	0.904
KIRC	SEMA6D	ENST00000316364.9	0.176	-0.642	TRUE	ENST00000354744.8	-0.162	-3.8	TRUE	0.944	0.587	0.554
KIRC	SIM2	ENST00000460783.1	0.254	-2.004	TRUE	ENST00000431229.1	-0.24	-6.863	TRUE	0.931	0.957	0.89
KIRC	SLC25A5-AS1	ENST00000395539.2	0.426	-0.695	TRUE	ENST00000446986.1	-0.429	-3.66	TRUE	0.958	0.781	0.749
KIRC	SLC34A1	ENST00000513614.1	0.236	-3.557	TRUE	ENST00000324417.5	-0.305	-5.066	TRUE	0.958	0.383	0.367
KIRC	SLC5A2	ENST00000568188.1	0.267	-2.302	TRUE	ENST00000330498.3	-0.437	-5.284	TRUE	0.819	0.64	0.524
KIRC	SLC9A4	ENST00000295269.4	0.418	-4.215	TRUE	ENST00000492154.1	-0.418	-7.037	TRUE	0.333	0.996	0.332
KIRC	SMIM6	ENST00000556126.2	0.219	-0.31	TRUE	ENST00000579469.1	-0.221	-1.743	TRUE	0.319	0.991	0.316
KIRC	SPHK2	ENST00000598088.5	0.216	-0.239	TRUE	ENST00000599748.5	-0.288	-3.608	TRUE	0.889	0.913	0.812
KIRC	SSC4D	ENST00000492979.2	0.407	-1.095	TRUE	ENST00000275560.3	-0.407	-3.606	TRUE	0.653	0.983	0.642
KIRC	TMEM52B	ENST00000381923.6	0.293	-3.433	TRUE	ENST00000298530.7	-0.465	-5.45	TRUE	0.972	0.891	0.866
KIRC	TNNT2	ENST00000494095.5	0.104	-0.959	TRUE	ENST00000367322.5	-0.509	-6.007	TRUE	0.958	0.806	0.772
KIRC	TRPV6	ENST00000485138.5	0.393	-2.593	TRUE	ENST00000359396.7	-0.628	-6.428	TRUE	0.986	0.625	0.616
KIRC	UPP2	ENST00000489438.1	0.194	-1.491	TRUE	ENST00000005756.4	-0.361	-5.171	TRUE	0.917	0.458	0.42
KIRC	WNK4	ENST00000592072.1	0.218	-1.301	TRUE	ENST00000246914.9	-0.389	-4.599	TRUE	1	0.23	0.23
KIRC	WT1	ENST00000530998.5	0.246	-1.208	TRUE	ENST00000332351.7	-0.155	-4.781	TRUE	0.569	0.755	0.43
KIRC	ZC4H2	ENST00000374839.7	0.268	-0.102	FALSE	ENST00000337990.2	-0.204	-1.996	TRUE	0.556	0.955	0.53
KIRC	ZNF44	ENST00000356109.9	0.281	-0.217	TRUE	ENST00000600003.5	-0.327	-3.2	TRUE	0.986	0.93	0.917
THCA	ABCA9	ENST00000495634.5	0.11	-0.651	TRUE	ENST00000340001.8	-0.305	-3.059	TRUE	0.932	0.577	0.538
THCA	AC012360.6	ENST00000415627.1	0.126	-0.86	TRUE	ENST00000457290.2	-0.126	-2.399	TRUE	0	0.996	0
THCA	AC079630.4	ENST00000618127.1	0.369	3.995	TRUE	ENST00000412812.1	-0.369	-0.143	FALSE	0.542	0.935	0.507
THCA	ADAMTS2	ENST00000251582.11	0.226	1.422	TRUE	ENST00000274609.5	-0.138	-0.497	TRUE	0.203	0.982	0.2
THCA	ANKS1B	ENST00000552245.5	0.117	-0.295	TRUE	ENST00000547776.6	-0.104	-2.313	TRUE	0.898	0.839	0.754
THCA	CAB39L	ENST00000347776.9	0.206	-0.047	FALSE	ENST00000355854.8	-0.174	-1.622	TRUE	0.542	0.921	0.499
THCA	CFH	ENST00000367429.8	0.129	0.458	TRUE	ENST00000630130.2	-0.16	-0.838	TRUE	0.017	0.998	0.017
THCA	CLDN6	ENST00000328796.4	0.36	3.232	TRUE	ENST00000396925.1	-0.294	-1.802	TRUE	0.559	0.774	0.433
THCA	CXCL12	ENST00000374429.6	0.193	0.093	FALSE	ENST00000343575.10	-0.283	-1.709	TRUE	1	0.325	0.325
THCA	DNAJC5	ENST00000360864.8	0.129	0.292	TRUE	ENST00000470551.1	-0.129	-0.508	TRUE	0.051	0.996	0.051
THCA	FAM187A	ENST00000412523.3	0.169	0.456	TRUE	ENST00000331733.4	-0.169	-0.626	TRUE	0.288	0.964	0.278
THCA	FBLN2	ENST00000295760.11	0.368	0.094	FALSE	ENST00000404922.7	-0.372	-2.174	TRUE	0.864	0.96	0.83
THCA	GBA	ENST00000368373.7	0.137	0.448	TRUE	ENST00000327247.9	-0.13	-0.809	TRUE	0.034	1	0.034
THCA	IL17D	ENST00000498088.1	0.221	0.857	TRUE	ENST00000304920.3	-0.216	-0.594	TRUE	0.339	0.988	0.335
THCA	IL1RL1	ENST00000311734.6	0.264	2.373	TRUE	ENST00000409584.5	-0.17	-1.696	TRUE	0.763	0.75	0.572
THCA	KAZALD1	ENST00000465807.1	0.242	1.456	TRUE	ENST00000370200.5	-0.164	-0.55	TRUE	0.881	0.869	0.766
THCA	KCNIP4	ENST00000359001.9	0.166	-1.849	TRUE	ENST00000382150.8	-0.206	-4.054	TRUE	0	1	0
THCA	KIAA1217	ENST00000376451.4	0.197	1.492	TRUE	ENST00000376454.7	-0.17	-0.06	FALSE	0.898	0.812	0.729
THCA	LSP1	ENST00000311604.7	0.103	-0.447	TRUE	ENST00000405957.6	-0.112	-3.238	TRUE	0.153	0.996	0.152
THCA	MPZ	ENST00000491222.5	0.244	1.05	TRUE	ENST00000533357.4	-0.289	-2.421	TRUE	0.525	0.956	0.502
THCA	PCNA	ENST00000379143.9	0.139	0.759	TRUE	ENST00000379160.3	-0.139	-0.56	TRUE	0	1	0
THCA	PRICKLE1	ENST00000445766.6	0.282	3.008	TRUE	ENST00000455697.5	-0.196	-0.467	TRUE	0.746	0.877	0.654
THCA	PRKAG2	ENST00000418337.6	0.176	0.253	TRUE	ENST00000287878.8	-0.113	-1.165	TRUE	0.102	0.998	0.101
THCA	PTAFR	ENST00000539896.1	0.137	0.688	TRUE	ENST00000373857.7	-0.145	-1.496	TRUE	0.017	0.998	0.017
THCA	PTOV1-AS1	ENST00000596521.1	0.11	0.223	TRUE	ENST00000600742.1	-0.11	-0.89	TRUE	0	1	0
THCA	PYY	ENST00000360085.6	0.231	-0.902	TRUE	ENST00000592796.1	-0.231	-2.85	TRUE	0.254	0.978	0.249
THCA	RECK	ENST00000479053.1	0.166	0.675	TRUE	ENST00000377966.3	-0.205	-0.662	TRUE	0.966	0.256	0.247
THCA	RNF139-AS1	ENST00000530778.1	0.158	0.68	TRUE	ENST00000499418.2	-0.163	-1.059	TRUE	0.051	0.986	0.05
THCA	RP11-293M10.2	ENST00000555106.1	0.335	-0.446	TRUE	ENST00000555909.5	-0.341	-3.334	TRUE	0.441	0.95	0.419
THCA	RP11-91I20.3	ENST00000526470.1	0.114	-0.405	TRUE	ENST00000532768.1	-0.114	-3.089	TRUE	0.864	0.23	0.199
THCA	S100A13	ENST00000339556.8	0.343	2.894	TRUE	ENST00000392623.5	-0.365	-0.72	TRUE	0.966	0.855	0.826
THCA	SIGLEC11	ENST00000447370.6	0.321	-0.565	TRUE	ENST00000426296.1	-0.35	-2.827	TRUE	0.559	0.929	0.519
THCA	SLC17A7	ENST00000598018.1	0.258	-0.195	FALSE	ENST00000221485.7	-0.301	-1.918	TRUE	0.915	0.637	0.583
THCA	SNORD3A	ENST00000625876.1	0.375	1.853	TRUE	ENST00000584923.1	-0.117	-3.533	TRUE	0.305	0.946	0.289
THCA	TFF2	ENST00000475297.1	0.453	-2.06	TRUE	ENST00000291526.4	-0.473	-3.435	TRUE	0.915	0.823	0.754
THCA	TMED4	ENST00000457408.6	0.164	0.357	TRUE	ENST00000481238.1	-0.157	-0.978	TRUE	0	1	0
THCA	WASF3	ENST00000335327.5	0.186	-0.659	TRUE	ENST00000361042.8	-0.186	-1.827	TRUE	0.881	0.692	0.61
THCA	ZEB1	ENST00000361642.9	0.239	1.058	TRUE	ENST00000320985.14	-0.205	-0.917	TRUE	0.966	0.298	0.288
LUAD	ABCA9	ENST00000495634.5	0.105	0.403	TRUE	ENST00000340001.8	-0.196	-2.078	TRUE	0.983	0.392	0.385
LUAD	ACAD11	ENST00000496418.5	0.144	0.129	FALSE	ENST00000264990.10	-0.138	-0.904	TRUE	0.492	0.842	0.414
LUAD	ACPP	ENST00000351273.11	0.145	0.405	TRUE	ENST00000336375.9	-0.116	-0.638	TRUE	0.237	0.963	0.228
LUAD	ADAMTS12	ENST00000504830.5	0.265	1.852	TRUE	ENST00000515401.1	-0.238	-0.713	TRUE	0.237	0.981	0.233
LUAD	ADAMTS2	ENST00000251582.11	0.258	0.849	TRUE	ENST00000274609.5	-0.158	-1.323	TRUE	0.034	0.992	0.034
LUAD	ADAMTSL3	ENST00000569510.5	0.454	0.667	TRUE	ENST00000286744.9	-0.388	-2.523	TRUE	0.949	0.899	0.853
LUAD	ADGRE1	ENST00000450315.7	0.161	-1.194	TRUE	ENST00000312053.8	-0.306	-3.812	TRUE	0.814	0.55	0.447
LUAD	ADGRG1	ENST00000568908.5	0.166	3.822	TRUE	ENST00000562558.5	-0.173	-0.983	TRUE	0.915	0.867	0.794
LUAD	ADGRG6	ENST00000230173.10	0.168	0.382	FALSE	ENST00000296932.12	-0.163	-1.372	TRUE	0.915	0.483	0.442
LUAD	ADIRF	ENST00000416348.1	0.114	-1.618	TRUE	ENST00000561504.1	-0.152	-2.812	TRUE	1	0.037	0.037
LUAD	ADRA1A	ENST00000519096.5	0.416	0.42	FALSE	ENST00000519229.5	-0.216	-3.841	TRUE	0.898	0.776	0.697
LUAD	ADRA1A	ENST00000519096.5	0.416	0.42	FALSE	ENST00000380582.7	-0.118	-4.251	TRUE	0.695	0.803	0.558
LUAD	ANKRD20A2	ENST00000477139.2	0.233	-0.109	FALSE	ENST00000377601.2	-0.386	-2.977	TRUE	0.678	0.735	0.498
LUAD	ANKUB1	ENST00000462519.2	0.123	-0.529	TRUE	ENST00000446160.5	-0.279	-2.017	TRUE	0.712	0.702	0.5
LUAD	ANOS1	ENST00000488294.1	0.3	0.121	FALSE	ENST00000262648.7	-0.31	-2.962	TRUE	1	0.275	0.275
LUAD	APOLD1	ENST00000326765.10	0.299	1.315	TRUE	ENST00000356591.4	-0.401	-2.643	TRUE	0.966	0.394	0.38
LUAD	ARHGEF25	ENST00000616622.1	0.114	0.756	TRUE	ENST00000333972.11	-0.22	-1.28	TRUE	0.983	0.353	0.347
LUAD	ARHGEF3	ENST00000338458.8	0.298	0.824	TRUE	ENST00000296315.7	-0.325	-1.733	TRUE	1	0.515	0.515
LUAD	ARHGEF4	ENST00000409359.5	0.161	2.671	TRUE	ENST00000490728.5	-0.216	-2.27	TRUE	1	0.54	0.54
LUAD	ARHGEF4	ENST00000409359.5	0.161	2.671	TRUE	ENST00000439368.6	-0.139	-4.356	TRUE	1	0.924	0.924
LUAD	ARHGEF4	ENST00000409359.5	0.161	2.671	TRUE	ENST00000532720.1	-0.108	-2.279	TRUE	0.966	0.717	0.693
LUAD	ATP2A2	ENST00000539276.6	0.211	1.299	TRUE	ENST00000313432.5	-0.121	-0.071	FALSE	0.102	0.996	0.101
LUAD	ATP9B	ENST00000586722.5	0.212	1.439	TRUE	ENST00000426216.6	-0.122	-0.797	TRUE	0.322	0.988	0.318
LUAD	BANCR	ENST00000625062.3	0.265	0.208	FALSE	ENST00000624238.1	-0.324	-2.789	TRUE	0.593	0.813	0.482
LUAD	BCR	ENST00000359540.7	0.137	1.662	TRUE	ENST00000305877.12	-0.156	-0.564	TRUE	0.983	0.614	0.604
LUAD	BMPR2	ENST00000374580.8	0.108	-1.213	TRUE	ENST00000374574.2	-0.131	-2.938	TRUE	0.068	0.973	0.066
LUAD	BTK	ENST00000488970.1	0.115	-0.209	FALSE	ENST00000308731.7	-0.153	-1.518	TRUE	1	0.035	0.035
LUAD	BTNL9	ENST00000512570.1	0.198	-2.12	TRUE	ENST00000327705.13	-0.19	-3.578	TRUE	1	0.417	0.417
LUAD	BUB1B	ENST00000287598.10	0.313	3.571	TRUE	ENST00000558715.5	-0.148	0.456	TRUE	0.271	0.994	0.27
LUAD	C16orf86	ENST00000459925.1	0.136	-0.484	TRUE	ENST00000403458.8	-0.195	-1.822	TRUE	0.898	0.559	0.503
LUAD	C19orf60	ENST00000597371.1	0.114	1.321	TRUE	ENST00000358607.10	-0.208	-0.615	TRUE	1	0.288	0.288
LUAD	C1orf116	ENST00000461135.2	0.285	1.052	TRUE	ENST00000359470.5	-0.285	-0.969	TRUE	1	0.324	0.324
LUAD	C1orf186	ENST00000585172.2	0.161	0.831	TRUE	ENST00000603488.5	-0.135	-2.272	TRUE	0.492	0.977	0.48
LUAD	C1orf186	ENST00000585172.2	0.161	0.831	TRUE	ENST00000582070.3	-0.224	-3.518	TRUE	0.644	0.969	0.624
LUAD	C20orf195	ENST00000615526.1	0.106	0.308	FALSE	ENST00000370097.1	-0.115	-1.095	TRUE	0.542	0.612	0.332
LUAD	C20orf96	ENST00000382369.9	0.139	0.564	TRUE	ENST00000360321.6	-0.132	-0.721	TRUE	0.814	0.466	0.379
LUAD	C2orf50	ENST00000381585.7	0.174	-0.514	TRUE	ENST00000405022.3	-0.174	-1.61	TRUE	0.661	0.628	0.415
LUAD	C4orf3	ENST00000504110.1	0.244	0.905	TRUE	ENST00000399075.6	-0.244	-0.859	TRUE	1	0.421	0.421
LUAD	CABLES1	ENST00000420687.2	0.116	-0.439	TRUE	ENST00000256925.11	-0.208	-1.38	TRUE	0.915	0.774	0.708
LUAD	CALCRL	ENST00000479784.1	0.13	-1.733	TRUE	ENST00000409998.5	-0.144	-2.95	TRUE	1	0.17	0.17
LUAD	CAMK2A	ENST00000508662.5	0.283	0.189	FALSE	ENST00000348628.10	-0.168	-1.568	TRUE	0.949	0.507	0.481
LUAD	CASC2	ENST00000454781.5	0.214	-0.287	TRUE	ENST00000435944.5	-0.141	-1.749	TRUE	0.898	0.784	0.704
LUAD	CATIP	ENST00000494447.1	0.24	-0.042	FALSE	ENST00000289388.3	-0.285	-1.879	TRUE	0.915	0.448	0.41
LUAD	CAV2	ENST00000343213.2	0.11	-0.261	FALSE	ENST00000222693.4	-0.17	-2.519	TRUE	1	0.025	0.025
LUAD	CCDC141	ENST00000420890.6	0.256	-2.689	TRUE	ENST00000480419.1	-0.29	-3.922	TRUE	0.983	0.708	0.696
LUAD	CCDC141	ENST00000409284.1	0.127	-1.009	TRUE	ENST00000480419.1	-0.29	-3.922	TRUE	1	0.431	0.431
LUAD	CCDC152	ENST00000361970.9	0.304	-0.625	TRUE	ENST00000388827.4	-0.304	-2.022	TRUE	0.983	0.509	0.5
LUAD	CCDC17	ENST00000482416.5	0.166	-0.396	FALSE	ENST00000421127.6	-0.142	-2.508	TRUE	0.644	0.854	0.55
LUAD	CCDC17	ENST00000482416.5	0.166	-0.396	FALSE	ENST00000528266.5	-0.149	-2.066	TRUE	0.644	0.838	0.54
LUAD	CCDC50	ENST00000392456.3	0.161	-0.162	FALSE	ENST00000392455.7	-0.187	-1.469	TRUE	0.559	0.916	0.512
LUAD	CCDC65	ENST00000552188.1	0.152	-0.073	FALSE	ENST00000320516.4	-0.265	-2.339	TRUE	0.661	0.772	0.51
LUAD	CCDC65	ENST00000266984.9	0.103	-0.602	TRUE	ENST00000320516.4	-0.265	-2.339	TRUE	0.525	0.85	0.447
LUAD	CCDC74B	ENST00000496704.1	0.154	0.313	FALSE	ENST00000409943.7	-0.24	-1.748	TRUE	0.932	0.38	0.354
LUAD	CCDC81	ENST00000531587.5	0.256	-0.299	TRUE	ENST00000445632.6	-0.205	-2.332	TRUE	0.729	0.807	0.588
LUAD	CD160	ENST00000616463.1	0.101	-0.249	FALSE	ENST00000369288.6	-0.331	-2.028	TRUE	0.881	0.565	0.498
LUAD	CD38	ENST00000510674.1	0.184	2.129	TRUE	ENST00000226279.7	-0.372	-0.628	TRUE	1	0.378	0.378
LUAD	CD38	ENST00000502843.5	0.172	2.655	TRUE	ENST00000226279.7	-0.372	-0.628	TRUE	1	0.287	0.287
LUAD	CD47	ENST00000361309.5	0.174	1.046	TRUE	ENST00000355354.11	-0.243	-1.312	TRUE	0.915	0.959	0.878
LUAD	CDADC1	ENST00000466868.1	0.192	0.933	TRUE	ENST00000251108.10	-0.225	-1.025	TRUE	0.915	0.729	0.667
LUAD	CDCP1	ENST00000296129.5	0.158	1.01	TRUE	ENST00000425231.2	-0.154	-1.101	TRUE	0	0.994	0
LUAD	CDKN2C	ENST00000396148.1	0.203	1.245	TRUE	ENST00000371761.3	-0.202	-0.077	FALSE	0.915	0.632	0.578
LUAD	CDS2	ENST00000379070.3	0.215	0.576	TRUE	ENST00000460006.5	-0.29	-1.062	TRUE	0.831	0.825	0.685
LUAD	CEACAM1	ENST00000403444.7	0.269	3.15	TRUE	ENST00000161559.10	-0.206	0.374	FALSE	0.678	0.953	0.646
LUAD	CEACAM21	ENST00000618577.4	0.234	0.105	FALSE	ENST00000401445.3	-0.105	-2.662	TRUE	0.61	0.914	0.558
LUAD	CENPM	ENST00000215980.9	0.31	2.576	TRUE	ENST00000472374.6	-0.33	-0.788	TRUE	0.644	0.901	0.58
LUAD	CHCHD4	ENST00000396914.3	0.289	0.965	TRUE	ENST00000295767.9	-0.224	-0.669	TRUE	0.627	0.862	0.54
LUAD	CHRNB1	ENST00000306071.6	0.177	1.677	TRUE	ENST00000575379.1	-0.234	0.033	FALSE	1	0.25	0.25
LUAD	CLDN18	ENST00000343735.8	0.182	3.782	TRUE	ENST00000183605.9	-0.211	-4.827	TRUE	1	0.179	0.179
LUAD	CLEC4M	ENST00000601089.1	0.47	-0.938	TRUE	ENST00000248228.8	-0.352	-5.625	TRUE	0.712	0.891	0.634
LUAD	COL1A2	ENST00000297268.10	0.22	2.375	TRUE	ENST00000620463.1	-0.292	0.526	FALSE	0.949	0.649	0.616
LUAD	COL4A5	ENST00000328300.10	0.107	-0.072	FALSE	ENST00000361603.6	-0.194	-1.806	TRUE	0.864	0.503	0.435
LUAD	COX16	ENST00000557612.5	0.113	0.644	TRUE	ENST00000389912.6	-0.126	-0.067	FALSE	0.695	0.904	0.629
LUAD	CRTAM	ENST00000227348.8	0.297	0.192	FALSE	ENST00000533709.1	-0.185	-2.354	TRUE	0.831	0.614	0.51
LUAD	CSF3	ENST00000579852.1	0.143	-1.744	TRUE	ENST00000394149.7	-0.242	-5.185	TRUE	0.898	0.337	0.303
LUAD	CTB-92J24.3	ENST00000596326.5	0.148	1.212	TRUE	ENST00000598914.1	-0.158	-0.664	TRUE	1	0.049	0.049
LUAD	CTD-2013N24.2	ENST00000595925.1	0.242	0.769	TRUE	ENST00000596659.5	-0.288	-1.9	TRUE	0.966	0.715	0.691
LUAD	CTD-2501M5.1	ENST00000519005.1	0.416	1.086	TRUE	ENST00000524275.5	-0.259	-2.201	TRUE	0.525	0.749	0.393
LUAD	CXCL2	ENST00000510048.1	0.109	-0.823	TRUE	ENST00000508487.2	-0.111	-2.585	TRUE	1	0.002	0.002
LUAD	CXCL3	ENST00000511669.1	0.142	-0.593	TRUE	ENST00000296026.4	-0.146	-2.229	TRUE	0.983	0.082	0.08
LUAD	DCDC2B	ENST00000487056.1	0.285	-0.748	TRUE	ENST00000409358.1	-0.311	-2.464	TRUE	0.831	0.491	0.408
LUAD	DGKG	ENST00000490452.5	0.222	1.237	TRUE	ENST00000265022.7	-0.108	-0.459	TRUE	0.915	0.585	0.535
LUAD	DNAJC15	ENST00000474320.1	0.21	0.967	TRUE	ENST00000379221.3	-0.21	-0.364	TRUE	0.712	0.943	0.672
LUAD	DNASE1L3	ENST00000483681.5	0.244	-0.932	TRUE	ENST00000394549.6	-0.255	-3.744	TRUE	1	0.267	0.267
LUAD	DNMT3A	ENST00000380746.8	0.271	2.275	TRUE	ENST00000406659.3	-0.157	-0.515	TRUE	0.458	0.988	0.452
LUAD	DNMT3A	ENST00000380746.8	0.271	2.275	TRUE	ENST00000264709.7	-0.144	0.024	FALSE	0.695	0.971	0.675
LUAD	DOK7	ENST00000515886.5	0.208	1.347	TRUE	ENST00000340083.5	-0.394	-1.926	TRUE	1	0.444	0.444
LUAD	DPP6	ENST00000480367.1	0.176	-0.591	TRUE	ENST00000404039.5	-0.284	-3.28	TRUE	1	0.172	0.172
LUAD	DPYSL2	ENST00000521913.5	0.18	0.258	FALSE	ENST00000311151.9	-0.188	-1.969	TRUE	1	0.08	0.08
LUAD	DTL	ENST00000366991.4	0.176	2.52	TRUE	ENST00000542077.5	-0.149	-1.694	TRUE	0.254	0.967	0.246
LUAD	E2F6	ENST00000455198.5	0.117	0.965	TRUE	ENST00000381525.7	-0.125	0.019	FALSE	0.525	0.934	0.491
LUAD	EGFL7	ENST00000371698.3	0.291	-0.027	FALSE	ENST00000406555.7	-0.222	-2.413	TRUE	0.356	0.957	0.341
LUAD	EHBP1	ENST00000263991.9	0.15	1.124	TRUE	ENST00000431489.5	-0.185	-1.037	TRUE	1	0.579	0.579
LUAD	ELOVL6	ENST00000302274.7	0.132	2.237	TRUE	ENST00000394607.7	-0.127	0.209	FALSE	0.508	0.908	0.462
LUAD	EMP2	ENST00000536829.1	0.192	-1.169	TRUE	ENST00000359543.7	-0.198	-2.817	TRUE	1	0.121	0.121
LUAD	EPB41L2	ENST00000628542.2	0.194	0.477	TRUE	ENST00000337057.7	-0.166	-2.092	TRUE	1	0.386	0.386
LUAD	ETV5	ENST00000476890.1	0.109	0.377	TRUE	ENST00000306376.9	-0.12	-1.244	TRUE	1	0.01	0.01
LUAD	EXOC3L1	ENST00000563536.1	0.205	0.147	FALSE	ENST00000314586.10	-0.148	-1.665	TRUE	0.949	0.608	0.577
LUAD	EXOC6	ENST00000260762.10	0.288	0.542	TRUE	ENST00000371552.8	-0.319	-2.601	TRUE	0.847	0.932	0.79
LUAD	F11-AS1	ENST00000508110.5	0.132	3.303	TRUE	ENST00000505103.5	-0.527	-3.082	TRUE	1	0.222	0.222
LUAD	FAM104B	ENST00000489298.1	0.186	0.629	TRUE	ENST00000332132.8	-0.123	-1.108	TRUE	0.525	0.981	0.515
LUAD	FAM110A	ENST00000541082.2	0.194	0.857	TRUE	ENST00000381941.7	-0.203	-0.806	TRUE	0.373	0.928	0.346
LUAD	FAM187A	ENST00000412523.3	0.199	0.429	TRUE	ENST00000331733.4	-0.199	-0.997	TRUE	0.339	0.967	0.328
LUAD	FBLN2	ENST00000295760.11	0.379	1.356	TRUE	ENST00000404922.7	-0.408	-1.487	TRUE	0.949	0.875	0.831
LUAD	FBXL22	ENST00000534939.2	0.213	1.18	TRUE	ENST00000360587.2	-0.218	-0.388	TRUE	1	0.197	0.197
LUAD	FBXO15	ENST00000580806.5	0.188	0.509	TRUE	ENST00000581214.5	-0.138	-1.558	TRUE	0.763	0.581	0.443
LUAD	FBXO5	ENST00000229758.7	0.257	2.062	TRUE	ENST00000367241.3	-0.276	0.007	FALSE	0.949	0.587	0.557
LUAD	FCGR3B	ENST00000533780.1	0.16	-0.091	FALSE	ENST00000367964.6	-0.204	-2.733	TRUE	0.881	0.534	0.471
LUAD	FGD3	ENST00000416701.6	0.11	-0.409	TRUE	ENST00000337352.10	-0.362	-2.488	TRUE	0.949	0.552	0.524
LUAD	FIGF	ENST00000488351.1	0.149	-1.283	TRUE	ENST00000297904.3	-0.157	-3.68	TRUE	1	0.082	0.082
LUAD	FILIP1	ENST00000498523.1	0.179	0.101	FALSE	ENST00000393004.6	-0.181	-2.104	TRUE	1	0.226	0.226
LUAD	GHR	ENST00000513625.1	0.327	-0.194	FALSE	ENST00000230882.8	-0.115	-2.499	TRUE	0.22	0.973	0.214
LUAD	GJB7	ENST00000525899.5	0.335	2.175	TRUE	ENST00000296882.3	-0.253	-3.308	TRUE	0.661	0.747	0.494
LUAD	GLIPR1L2	ENST00000320460.8	0.198	-0.266	TRUE	ENST00000550916.5	-0.15	-1.945	TRUE	0	1	0
LUAD	GOLGA4	ENST00000361924.6	0.134	0.685	TRUE	ENST00000437131.1	-0.144	-0.456	TRUE	1	0.23	0.23
LUAD	GPA33	ENST00000527955.5	0.353	-0.427	FALSE	ENST00000367868.3	-0.399	-3.024	TRUE	0.983	0.407	0.401
LUAD	GPER1	ENST00000297469.3	0.135	-0.87	TRUE	ENST00000397088.3	-0.287	-2.749	TRUE	1	0.209	0.209
LUAD	GPM6A	ENST00000393658.6	0.593	-1.732	TRUE	ENST00000280187.11	-0.346	-4.804	TRUE	0.983	0.914	0.899
LUAD	GPM6A	ENST00000393658.6	0.593	-1.732	TRUE	ENST00000506894.5	-0.286	-5.775	TRUE	0.847	0.969	0.821
LUAD	GRIK4	ENST00000533291.5	0.127	-1.229	TRUE	ENST00000527524.6	-0.221	-3.096	TRUE	0.949	0.491	0.466
LUAD	GS1-600G8.5	ENST00000443965.1	0.201	-2.801	TRUE	ENST00000412485.1	-0.225	-3.436	TRUE	0.831	0.674	0.56
LUAD	GSPT1	ENST00000563468.5	0.148	0.566	TRUE	ENST00000434724.6	-0.146	-0.586	TRUE	0.034	1	0.034
LUAD	H2AFV	ENST00000308153.8	0.182	1.169	TRUE	ENST00000222690.10	-0.201	-0.641	TRUE	0.017	1	0.017
LUAD	H2AFY	ENST00000304332.8	0.107	0.544	TRUE	ENST00000312469.8	-0.123	-0.351	TRUE	0.898	0.856	0.769
LUAD	HBG2	ENST00000380259.6	0.416	-0.238	FALSE	ENST00000620888.4	-0.274	-4.56	TRUE	0.78	0.778	0.606
LUAD	HBG2	ENST00000380259.6	0.416	-0.238	FALSE	ENST00000336906.4	-0.243	-4.402	TRUE	0.712	0.85	0.605
LUAD	HIGD1B	ENST00000253410.2	0.268	-1.398	TRUE	ENST00000591513.5	-0.395	-3.472	TRUE	1	0.468	0.468
LUAD	HOXA-AS2	ENST00000593438.1	0.148	1.756	TRUE	ENST00000523364.1	-0.17	-1.758	TRUE	1	0.542	0.542
LUAD	IL1R2	ENST00000393414.6	0.263	1.598	TRUE	ENST00000332549.7	-0.244	-0.486	FALSE	0.729	0.869	0.634
LUAD	ISLR	ENST00000395118.1	0.341	1.521	TRUE	ENST00000249842.7	-0.341	-0.88	TRUE	0.847	0.969	0.821
LUAD	ITGB4	ENST00000450894.7	0.144	3.362	TRUE	ENST00000449880.6	-0.237	-0.877	TRUE	0.898	0.912	0.82
LUAD	ITGBL1	ENST00000376162.7	0.169	0.561	TRUE	ENST00000545560.6	-0.161	-0.749	TRUE	0.424	0.982	0.416
LUAD	KCNAB1	ENST00000618897.4	0.197	-1.084	TRUE	ENST00000471742.5	-0.228	-2.67	TRUE	0.847	0.719	0.61
LUAD	KCNK17	ENST00000453413.2	0.14	0.247	FALSE	ENST00000373231.8	-0.164	-1.446	TRUE	0.983	0.168	0.165
LUAD	KCNN3	ENST00000361147.8	0.401	3.118	TRUE	ENST00000271915.8	-0.439	-1.969	TRUE	0.949	0.754	0.716
LUAD	KIAA0408	ENST00000368281.1	0.131	-1.524	TRUE	ENST00000465254.2	-0.195	-3.214	TRUE	1	0.329	0.329
LUAD	KIAA1217	ENST00000376451.4	0.396	2.532	TRUE	ENST00000376454.7	-0.269	-0.74	TRUE	0.949	0.893	0.847
LUAD	KIAA1217	ENST00000376451.4	0.396	2.532	TRUE	ENST00000396445.5	-0.113	-1.675	TRUE	0.627	0.973	0.61
LUAD	KPNA1	ENST00000470904.5	0.114	1.52	TRUE	ENST00000344337.10	-0.188	-0.341	TRUE	1	0.086	0.086
LUAD	LANCL1-AS1	ENST00000420418.5	0.13	-3.272	TRUE	ENST00000416344.1	-0.291	-4.283	TRUE	1	0.63	0.63
LUAD	LANCL1-AS1	ENST00000433296.5	0.144	-3.189	TRUE	ENST00000416344.1	-0.291	-4.283	TRUE	1	0.511	0.511
LUAD	LDB1	ENST00000361198.9	0.151	1.269	TRUE	ENST00000425280.1	-0.167	-0.223	TRUE	1	0.016	0.016
LUAD	LDLRAD2	ENST00000344642.6	0.239	0.983	TRUE	ENST00000484271.1	-0.219	-1.274	TRUE	1	0.15	0.15
LUAD	LEPR	ENST00000371059.7	0.306	0.435	TRUE	ENST00000616738.4	-0.34	-2.385	TRUE	1	0.575	0.575
LUAD	LGI3	ENST00000424267.6	0.35	-2.671	TRUE	ENST00000306317.6	-0.45	-4.495	TRUE	1	0.407	0.407
LUAD	LIMCH1	ENST00000381753.8	0.274	0.023	FALSE	ENST00000396595.7	-0.35	-4.272	TRUE	0.898	0.904	0.813
LUAD	LIMK1	ENST00000336180.6	0.113	1.213	TRUE	ENST00000538333.3	-0.108	-0.94	TRUE	0	1	0
LUAD	LIN7A	ENST00000261203.7	0.111	-0.38	FALSE	ENST00000552864.5	-0.171	-2.727	TRUE	1	0.115	0.115
LUAD	LINC00908	ENST00000582452.1	0.247	0.51	TRUE	ENST00000578613.5	-0.126	-1.199	TRUE	0.22	0.955	0.21
LUAD	LINC01004	ENST00000445184.1	0.394	0.679	TRUE	ENST00000450686.1	-0.394	-1.849	TRUE	0.78	0.92	0.717
LUAD	LINC01197	ENST00000555332.5	0.173	-1.242	TRUE	ENST00000611265.4	-0.173	-2.57	TRUE	0.915	0.706	0.646
LUAD	LINC01272	ENST00000445003.5	0.189	-1.624	TRUE	ENST00000422459.1	-0.142	-3.139	TRUE	0.627	0.906	0.568
LUAD	LINC01571	ENST00000563603.2	0.316	-1.075	TRUE	ENST00000569993.5	-0.363	-2.244	TRUE	0.729	0.634	0.462
LUAD	LNX1	ENST00000263925.7	0.281	1.051	TRUE	ENST00000306888.6	-0.152	-1.862	TRUE	0.068	0.963	0.065
LUAD	LSAMP	ENST00000490035.6	0.16	-0.716	TRUE	ENST00000539563.5	-0.231	-2.984	TRUE	0.678	0.828	0.562
LUAD	MAP1A	ENST00000300231.5	0.109	0.07	FALSE	ENST00000382031.5	-0.109	-1.619	TRUE	0.034	0.996	0.034
LUAD	MARCH7	ENST00000539065.5	0.212	3.565	TRUE	ENST00000259050.8	-0.346	-1.125	TRUE	1	0.409	0.409
LUAD	MASP1	ENST00000480349.1	0.127	-0.046	FALSE	ENST00000296280.10	-0.37	-3.093	TRUE	1	0.24	0.24
LUAD	MEF2D	ENST00000360595.7	0.209	0.811	TRUE	ENST00000348159.8	-0.139	-0.502	TRUE	0.949	0.628	0.596
LUAD	MEIG1	ENST00000467536.1	0.174	0.719	TRUE	ENST00000407572.5	-0.13	-0.977	TRUE	0.322	0.901	0.29
LUAD	MFSD2B	ENST00000495018.1	0.195	2.123	TRUE	ENST00000338315.4	-0.111	-1.583	TRUE	0.017	0.998	0.017
LUAD	MGC27382	ENST00000436742.5	0.188	-2.077	TRUE	ENST00000413519.1	-0.188	-3.446	TRUE	0.017	0.992	0.017
LUAD	MOBP	ENST00000452959.6	0.281	0.02	FALSE	ENST00000441980.6	-0.264	-2.092	TRUE	0.695	0.725	0.504
LUAD	MRPS14	ENST00000367677.3	0.245	1.173	TRUE	ENST00000476371.1	-0.24	-0.358	TRUE	0.966	0.708	0.684
LUAD	MTURN	ENST00000409688.1	0.194	0.284	FALSE	ENST00000324489.5	-0.181	-2.831	TRUE	0.729	0.881	0.642
LUAD	MYH14	ENST00000425460.5	0.293	1.603	TRUE	ENST00000376970.6	-0.372	-2.966	TRUE	1	0.908	0.908
LUAD	MYO1B	ENST00000304164.8	0.142	0.404	TRUE	ENST00000392316.5	-0.13	-1.405	TRUE	1	0.181	0.181
LUAD	MYO6	ENST00000369975.5	0.121	0.845	TRUE	ENST00000369981.7	-0.145	-0.491	TRUE	0.492	0.943	0.464
LUAD	MYOZ3	ENST00000456566.2	0.27	0.789	TRUE	ENST00000297130.4	-0.327	-1.987	TRUE	1	0.458	0.458
LUAD	N4BP1	ENST00000565423.5	0.161	0.607	TRUE	ENST00000262384.3	-0.274	-1.173	TRUE	0.983	0.376	0.37
LUAD	NCKAP5	ENST00000317721.10	0.142	-0.436	FALSE	ENST00000409261.5	-0.367	-3.855	TRUE	1	0.404	0.404
LUAD	NDFIP2	ENST00000620924.1	0.118	0.36	TRUE	ENST00000218652.11	-0.166	-0.889	TRUE	0.169	0.99	0.168
LUAD	NEGR1	ENST00000357731.9	0.375	-0.59	TRUE	ENST00000434200.5	-0.437	-2.193	TRUE	0.966	0.626	0.605
LUAD	NFIA	ENST00000357977.5	0.242	2.011	TRUE	ENST00000403491.7	-0.316	-1.05	TRUE	1	0.173	0.173
LUAD	NHP2L1	ENST00000402458.1	0.19	1.305	TRUE	ENST00000355257.7	-0.181	-0.136	FALSE	1	0.468	0.468
LUAD	NKD1	ENST00000566396.1	0.122	0.772	FALSE	ENST00000268459.4	-0.152	-1.2	TRUE	1	0.08	0.08
LUAD	NOVA2	ENST00000599462.1	0.204	-0.582	TRUE	ENST00000263257.5	-0.169	-2.467	TRUE	1	0.363	0.363
LUAD	NTM	ENST00000374786.5	0.134	2.291	TRUE	ENST00000374791.7	-0.176	-3.67	TRUE	0.831	0.694	0.576
LUAD	NTM	ENST00000427481.6	0.131	-1.763	TRUE	ENST00000374791.7	-0.176	-3.67	TRUE	0.542	0.934	0.506
LUAD	NUMB	ENST00000359560.7	0.218	4.076	TRUE	ENST00000535282.5	-0.272	-2.189	TRUE	1	0.706	0.706
LUAD	NUMB	ENST00000359560.7	0.218	4.076	TRUE	ENST00000554546.5	-0.105	-1.785	TRUE	1	0.869	0.869
LUAD	OGG1	ENST00000339511.9	0.125	0.698	TRUE	ENST00000302036.11	-0.102	-0.892	TRUE	0.593	0.955	0.567
LUAD	OPTN	ENST00000263036.9	0.117	1.181	TRUE	ENST00000378757.6	-0.156	-0.868	TRUE	1	0.355	0.355
LUAD	PADI4	ENST00000375453.5	0.314	-0.123	FALSE	ENST00000375448.4	-0.265	-2.678	TRUE	0.559	0.838	0.469
LUAD	PCDH11X	ENST00000298274.12	0.232	0.087	FALSE	ENST00000373097.5	-0.194	-1.685	TRUE	0.153	0.971	0.148
LUAD	PCDH15	ENST00000414778.5	0.172	-2.26	TRUE	ENST00000616114.4	-0.219	-4.146	TRUE	0.831	0.71	0.589
LUAD	PCDH15	ENST00000373965.6	0.118	-1.376	TRUE	ENST00000616114.4	-0.219	-4.146	TRUE	0.814	0.581	0.473
LUAD	PCDHGA2	ENST00000528330.2	0.325	0.403	FALSE	ENST00000394576.2	-0.327	-1.577	TRUE	0.915	0.774	0.708
LUAD	PCDHGA5	ENST00000611914.1	0.339	0.254	FALSE	ENST00000518069.1	-0.339	-1.684	TRUE	0.864	0.762	0.659
LUAD	PCDHGA6	ENST00000610583.1	0.232	0.019	FALSE	ENST00000517434.2	-0.232	-1.478	TRUE	0.508	0.891	0.453
LUAD	PDE5A	ENST00000512494.1	0.107	-0.211	FALSE	ENST00000394439.5	-0.235	-1.947	TRUE	1	0.238	0.238
LUAD	PDLIM2	ENST00000443561.3	0.132	-0.52	TRUE	ENST00000397761.6	-0.16	-2.807	TRUE	0.949	0.774	0.735
LUAD	PDLIM2	ENST00000614502.4	0.105	-1.088	TRUE	ENST00000397761.6	-0.16	-2.807	TRUE	0.644	0.887	0.571
LUAD	PHACTR3	ENST00000492611.5	0.291	2.051	TRUE	ENST00000359926.7	-0.398	-4.808	TRUE	0.61	0.936	0.571
LUAD	PHF19	ENST00000312189.10	0.206	1.796	TRUE	ENST00000419155.5	-0.163	-0.078	FALSE	0.203	0.994	0.202
LUAD	PI16	ENST00000373674.3	0.127	-1.48	TRUE	ENST00000611814.4	-0.147	-3.989	TRUE	0.932	0.267	0.249
LUAD	PIGK	ENST00000487906.5	0.137	0.665	TRUE	ENST00000370812.7	-0.163	-0.304	TRUE	0.983	0.462	0.454
LUAD	PKIA	ENST00000352966.9	0.135	-0.214	FALSE	ENST00000396418.6	-0.148	-1.249	TRUE	0.61	0.899	0.548
LUAD	PLA2G12A	ENST00000502283.1	0.151	2.44	TRUE	ENST00000243501.9	-0.202	-0.244	TRUE	1	0.326	0.326
LUAD	PLAC9	ENST00000465660.1	0.13	-1.725	TRUE	ENST00000372263.3	-0.112	-2.906	TRUE	1	0.142	0.142
LUAD	PLCXD2	ENST00000472215.1	0.249	0.846	TRUE	ENST00000474484.1	-0.407	-2.855	TRUE	1	0.31	0.31
LUAD	PLEKHA1	ENST00000433307.2	0.314	0.147	FALSE	ENST00000368989.6	-0.252	-2.507	TRUE	0.525	0.984	0.517
LUAD	PLEKHM2	ENST00000375793.2	0.124	0.343	TRUE	ENST00000375799.7	-0.16	-0.744	TRUE	1	0.329	0.329
LUAD	PMP22	ENST00000395938.6	0.134	-1.001	TRUE	ENST00000312280.7	-0.13	-1.923	TRUE	0.017	0.973	0.016
LUAD	POSTN	ENST00000541179.5	0.18	2.968	TRUE	ENST00000379743.8	-0.165	0.617	TRUE	0.966	0.823	0.795
LUAD	PP2D1	ENST00000333083.11	0.202	0.304	FALSE	ENST00000389050.4	-0.207	-1.267	TRUE	0.932	0.411	0.383
LUAD	PPARG	ENST00000397015.6	0.173	-0.798	TRUE	ENST00000287820.10	-0.275	-3.674	TRUE	0.78	0.92	0.717
LUAD	PPARG	ENST00000397015.6	0.173	-0.798	TRUE	ENST00000397012.6	-0.107	-2.554	TRUE	0.203	0.965	0.196
LUAD	PPARG	ENST00000309576.10	0.14	-0.386	FALSE	ENST00000287820.10	-0.275	-3.674	TRUE	0.983	0.811	0.797
LUAD	PPARG	ENST00000309576.10	0.14	-0.386	FALSE	ENST00000397012.6	-0.107	-2.554	TRUE	0.678	0.893	0.605
LUAD	PPP1R32	ENST00000366212.8	0.122	0.14	FALSE	ENST00000338608.6	-0.22	-2.067	TRUE	0.949	0.392	0.372
LUAD	PPP2R5E	ENST00000422769.6	0.156	0.982	TRUE	ENST00000337537.7	-0.18	-0.185	TRUE	0.966	0.712	0.687
LUAD	PRAM1	ENST00000594696.1	0.171	-0.936	TRUE	ENST00000423345.4	-0.169	-2.388	TRUE	1	0.222	0.222
LUAD	PRDM1	ENST00000369096.8	0.119	0.693	TRUE	ENST00000369089.3	-0.159	-0.509	TRUE	0.983	0.361	0.355
LUAD	PRKG1	ENST00000401604.6	0.236	1.186	TRUE	ENST00000373985.5	-0.275	-2.071	TRUE	0.983	0.292	0.287
LUAD	PRKG2	ENST00000545647.5	0.238	-1.531	TRUE	ENST00000264399.5	-0.409	-4.238	TRUE	0.814	0.862	0.701
LUAD	PRKG2	ENST00000509474.5	0.16	0.074	FALSE	ENST00000264399.5	-0.409	-4.238	TRUE	1	0.558	0.558
LUAD	PTCHD4	ENST00000398738.2	0.125	0.533	FALSE	ENST00000339488.8	-0.127	-0.79	TRUE	0.644	0.616	0.397
LUAD	PTEN	ENST00000472832.2	0.143	0.631	TRUE	ENST00000371953.7	-0.15	-0.488	TRUE	0.983	0.692	0.68
LUAD	PTGER3	ENST00000370924.4	0.102	0.138	FALSE	ENST00000306666.9	-0.179	-1.474	TRUE	0.864	0.419	0.362
LUAD	PTGFR	ENST00000370757.7	0.171	-0.094	FALSE	ENST00000370758.5	-0.139	-2.556	TRUE	0.847	0.411	0.349
LUAD	PTGS1	ENST00000223423.8	0.187	0.583	TRUE	ENST00000362012.6	-0.196	-0.959	TRUE	0.983	0.577	0.567
LUAD	PTP4A1	ENST00000626021.2	0.141	0.946	TRUE	ENST00000370651.5	-0.232	-0.436	TRUE	0.593	0.977	0.579
LUAD	PTPN6	ENST00000399448.5	0.185	0.414	TRUE	ENST00000318974.13	-0.216	-1.677	TRUE	0.949	0.78	0.74
LUAD	PXMP4	ENST00000217398.3	0.21	0.691	TRUE	ENST00000409299.7	-0.225	-1.181	TRUE	1	0.277	0.277
LUAD	QKI	ENST00000361758.8	0.239	-0.243	TRUE	ENST00000453779.6	-0.184	-2.493	TRUE	0.949	0.975	0.925
LUAD	RAB40A	ENST00000304236.1	0.156	-0.727	TRUE	ENST00000372633.1	-0.156	-2.002	TRUE	1	0.292	0.292
LUAD	RADIL	ENST00000445392.5	0.164	-0.847	TRUE	ENST00000399583.3	-0.14	-2.605	TRUE	1	0.288	0.288
LUAD	RAPGEF5	ENST00000344041.10	0.187	-0.244	FALSE	ENST00000401957.6	-0.125	-2.957	TRUE	0.424	0.922	0.391
LUAD	RAPGEF5	ENST00000344041.10	0.187	-0.244	FALSE	ENST00000420196.5	-0.117	-2.283	TRUE	0.61	0.932	0.569
LUAD	RASIP1	ENST00000601530.1	0.101	-1.61	TRUE	ENST00000621604.4	-0.125	-2.644	TRUE	0.864	0.534	0.462
LUAD	RECK	ENST00000479053.1	0.16	-0.18	FALSE	ENST00000377966.3	-0.207	-1.804	TRUE	1	0.138	0.138
LUAD	REEP5	ENST00000511865.6	0.245	1.289	TRUE	ENST00000379638.8	-0.296	-0.75	TRUE	1	0.368	0.368
LUAD	RGS19	ENST00000332298.9	0.192	0.317	TRUE	ENST00000395042.1	-0.213	-1.054	TRUE	0.898	0.686	0.616
LUAD	RGS9	ENST00000577595.1	0.176	-0.11	FALSE	ENST00000262406.9	-0.217	-2.973	TRUE	1	0.374	0.374
LUAD	RNF139-AS1	ENST00000530778.1	0.165	1.679	TRUE	ENST00000499418.2	-0.162	0.139	FALSE	0.034	0.994	0.034
LUAD	RP1-225E12.2	ENST00000619494.1	0.139	0.104	FALSE	ENST00000620411.1	-0.131	-0.914	TRUE	0.983	0.349	0.343
LUAD	RP11-144A16.8	ENST00000611126.1	0.307	-1.129	TRUE	ENST00000614969.1	-0.287	-2.178	TRUE	0.678	0.782	0.53
LUAD	RP11-216B9.6	ENST00000426704.1	0.103	0.388	TRUE	ENST00000434999.1	-0.103	-0.646	TRUE	1	0.014	0.014
LUAD	RP11-356O9.2	ENST00000556024.1	0.403	1.449	TRUE	ENST00000553425.5	-0.399	-2.184	TRUE	0.864	0.577	0.499
LUAD	RP11-38L15.3	ENST00000506914.1	0.122	-0.649	TRUE	ENST00000430188.1	-0.122	-2.001	TRUE	1	0.094	0.094
LUAD	RP11-437B10.1	ENST00000630790.1	0.262	0.836	TRUE	ENST00000629685.2	-0.262	-0.935	TRUE	0.864	0.581	0.502
LUAD	RP11-57H12.3	ENST00000421762.5	0.247	0.233	FALSE	ENST00000419846.1	-0.247	-1.924	TRUE	0.356	0.873	0.311
LUAD	RPL15	ENST00000354811.5	0.124	0.587	TRUE	ENST00000413699.5	-0.101	-0.727	TRUE	0.322	0.996	0.321
LUAD	SEC14L3	ENST00000434642.5	0.248	-1.626	TRUE	ENST00000215812.8	-0.481	-3.386	TRUE	0.932	0.657	0.612
LUAD	SEMA3E	ENST00000427262.5	0.25	1.137	TRUE	ENST00000307792.7	-0.31	-1.183	TRUE	1	0.452	0.452
LUAD	SEMA6A-AS1	ENST00000514214.1	0.116	0.373	FALSE	ENST00000508424.5	-0.154	-1.998	TRUE	0.78	0.776	0.605
LUAD	SEMA6A-AS1	ENST00000512128.1	0.206	1.462	TRUE	ENST00000508424.5	-0.154	-1.998	TRUE	0.814	0.698	0.568
LUAD	SEPT8	ENST00000448933.5	0.177	0.236	TRUE	ENST00000378719.6	-0.254	-2.246	TRUE	0.136	0.998	0.135
LUAD	SFR1	ENST00000369727.3	0.229	0.583	TRUE	ENST00000369729.7	-0.218	-0.951	TRUE	0.525	0.91	0.478
LUAD	SH2D3C	ENST00000314830.12	0.124	-1.043	TRUE	ENST00000429553.5	-0.181	-3.808	TRUE	0.864	0.838	0.725
LUAD	SH2D4B	ENST00000339284.6	0.254	-0.904	TRUE	ENST00000313455.5	-0.204	-2.993	TRUE	0.864	0.402	0.347
LUAD	SH3GL3	ENST00000324537.5	0.455	-2.479	TRUE	ENST00000563901.5	-0.328	-4.763	TRUE	0.966	0.676	0.653
LUAD	SH3GLB1	ENST00000482504.1	0.184	0.579	TRUE	ENST00000370558.8	-0.181	-0.653	TRUE	0.576	0.955	0.55
LUAD	SHC3	ENST00000375831.1	0.257	1.227	TRUE	ENST00000375835.8	-0.257	-1.979	TRUE	1	0.263	0.263
LUAD	SLC14A1	ENST00000321925.8	0.239	0.387	FALSE	ENST00000619403.4	-0.215	-3.594	TRUE	0.983	0.435	0.427
LUAD	SLC16A11	ENST00000573338.1	0.12	-0.127	FALSE	ENST00000574600.1	-0.14	-2.24	TRUE	0.966	0.538	0.52
LUAD	SLC25A25	ENST00000373068.6	0.262	0.733	TRUE	ENST00000373064.9	-0.31	-2.57	TRUE	1	0.507	0.507
LUAD	SLC38A5	ENST00000620913.4	0.107	0.59	TRUE	ENST00000619100.4	-0.235	-2.524	TRUE	0.864	0.891	0.77
LUAD	SLC5A1	ENST00000266088.8	0.321	2.943	TRUE	ENST00000543737.2	-0.418	-2.417	TRUE	1	0.532	0.532
LUAD	SLC6A13	ENST00000445055.6	0.137	-1.202	TRUE	ENST00000343164.8	-0.406	-3.384	TRUE	0.949	0.489	0.464
LUAD	SLC6A4	ENST00000401766.6	0.386	-5.732	TRUE	ENST00000261707.7	-0.137	-6.595	TRUE	0.492	0.807	0.397
LUAD	SLCO1A2	ENST00000463718.5	0.157	-0.098	FALSE	ENST00000307378.10	-0.394	-3.439	TRUE	0.983	0.667	0.655
LUAD	SLCO1A2	ENST00000473830.5	0.211	1.423	TRUE	ENST00000307378.10	-0.394	-3.439	TRUE	0.983	0.649	0.638
LUAD	SLIT3	ENST00000332966.8	0.227	-1.437	TRUE	ENST00000404867.7	-0.225	-2.961	TRUE	0.881	0.793	0.699
LUAD	SLK	ENST00000369755.3	0.234	0.169	FALSE	ENST00000335753.8	-0.256	-2.155	TRUE	0.22	0.971	0.214
LUAD	SMARCC2	ENST00000267064.8	0.138	0.461	TRUE	ENST00000347471.8	-0.107	-2.835	TRUE	0	1	0
LUAD	SMCO4	ENST00000526869.1	0.146	1.106	TRUE	ENST00000527149.5	-0.176	-1.222	TRUE	0.729	0.969	0.706
LUAD	SNX33	ENST00000569152.1	0.118	0.131	FALSE	ENST00000308527.5	-0.118	-0.639	TRUE	0.271	0.979	0.265
LUAD	SOX15	ENST00000250055.2	0.201	2.177	TRUE	ENST00000538513.6	-0.311	-1.264	TRUE	0.458	0.93	0.426
LUAD	SPTAN1	ENST00000372731.8	0.12	0.442	TRUE	ENST00000372739.5	-0.112	-2.043	TRUE	0.864	0.916	0.792
LUAD	SRD5A1	ENST00000513117.1	0.171	2.608	TRUE	ENST00000274192.6	-0.257	1.127	TRUE	0.881	0.784	0.691
LUAD	SRSF6	ENST00000483871.6	0.17	0.836	TRUE	ENST00000244020.4	-0.17	-0.206	TRUE	0.831	0.77	0.639
LUAD	STARD8	ENST00000488088.1	0.256	-0.162	FALSE	ENST00000374597.3	-0.285	-2.387	TRUE	0.983	0.4	0.393
LUAD	STXBP6	ENST00000546511.5	0.167	-2.061	TRUE	ENST00000396700.5	-0.198	-3.915	TRUE	0.932	0.573	0.534
LUAD	SUPT5H	ENST00000598725.5	0.117	1.597	TRUE	ENST00000432763.6	-0.224	-0.324	TRUE	1	0.212	0.212
LUAD	SYN2	ENST00000424884.1	0.47	0.279	FALSE	ENST00000620175.4	-0.266	-3.506	TRUE	0.61	0.906	0.553
LUAD	SYNC	ENST00000373484.4	0.179	-1.414	TRUE	ENST00000409190.7	-0.205	-2.584	TRUE	0.576	0.858	0.494
LUAD	SYNE3	ENST00000553340.1	0.109	-0.095	FALSE	ENST00000557275.5	-0.224	-1.896	TRUE	1	0.033	0.033
LUAD	TBX2-AS1	ENST00000592377.1	0.109	-1.284	TRUE	ENST00000592009.1	-0.185	-3.191	TRUE	0.847	0.501	0.425
LUAD	TEF	ENST00000266304.8	0.437	0.129	FALSE	ENST00000406644.7	-0.442	-2.245	TRUE	0.983	0.823	0.809
LUAD	TEKT2	ENST00000469024.1	0.24	-0.82	TRUE	ENST00000207457.7	-0.279	-1.967	TRUE	0.915	0.388	0.355
LUAD	TGM1	ENST00000206765.10	0.12	-1.901	TRUE	ENST00000544573.5	-0.21	-3.47	TRUE	0.932	0.604	0.563
LUAD	TGM1	ENST00000206765.10	0.12	-1.901	TRUE	ENST00000559136.1	-0.194	-3.751	TRUE	0.78	0.776	0.605
LUAD	TMC2	ENST00000496948.2	0.366	0.564	TRUE	ENST00000358864.1	-0.366	-1.694	TRUE	0.593	0.955	0.567
LUAD	TMED10	ENST00000557670.5	0.142	1.546	TRUE	ENST00000303575.8	-0.302	-0.106	FALSE	1	0.357	0.357
LUAD	TMEM106B	ENST00000396668.7	0.12	1.762	TRUE	ENST00000396667.7	-0.189	0.435	TRUE	0.22	0.992	0.219
LUAD	TMEM237	ENST00000621467.4	0.192	1.742	TRUE	ENST00000409883.6	-0.266	-1.848	TRUE	0.763	0.969	0.739
LUAD	TMEM51-AS1	ENST00000310916.6	0.307	1.35	TRUE	ENST00000404665.3	-0.307	-0.969	TRUE	0.61	0.901	0.55
LUAD	TNFRSF8	ENST00000263932.6	0.227	1.809	TRUE	ENST00000413146.6	-0.362	-1.822	TRUE	0.983	0.302	0.297
LUAD	TNNC2	ENST00000372555.7	0.361	4.461	TRUE	ENST00000372557.1	-0.361	-0.814	TRUE	0.763	0.719	0.549
LUAD	TNNI2	ENST00000381911.5	0.145	1.545	TRUE	ENST00000381905.3	-0.131	-2.551	TRUE	0.898	0.333	0.299
LUAD	TPRG1	ENST00000433971.5	0.104	-0.447	TRUE	ENST00000479720.5	-0.186	-3.907	TRUE	1	0.799	0.799
LUAD	TRAPPC5	ENST00000426877.2	0.173	2.967	TRUE	ENST00000595985.1	-0.178	0.163	FALSE	1	0.008	0.008
LUAD	TRIP11	ENST00000554357.5	0.137	1.026	TRUE	ENST00000267622.8	-0.187	-0.35	TRUE	1	0.314	0.314
LUAD	TTC16	ENST00000489226.5	0.251	-0.415	TRUE	ENST00000373289.3	-0.285	-2.145	TRUE	0.712	0.766	0.545
LUAD	TYW3	ENST00000479111.5	0.195	1.074	TRUE	ENST00000370867.7	-0.238	-0.587	TRUE	1	0.337	0.337
LUAD	UBASH3B	ENST00000284273.5	0.214	-1.653	TRUE	ENST00000529998.5	-0.294	-3.576	TRUE	0.407	0.986	0.401
LUAD	USHBP1	ENST00000598309.1	0.22	0.348	TRUE	ENST00000431146.6	-0.147	-4.913	TRUE	0.712	0.936	0.666
LUAD	USHBP1	ENST00000598309.1	0.22	0.348	TRUE	ENST00000324554.9	-0.105	-2.77	TRUE	0.915	0.784	0.717
LUAD	VAMP5	ENST00000462451.1	0.136	2.102	TRUE	ENST00000306384.4	-0.136	-0.561	TRUE	1	0.008	0.008
LUAD	WASF3	ENST00000335327.5	0.305	-0.46	FALSE	ENST00000361042.8	-0.311	-3.017	TRUE	1	0.548	0.548
LUAD	YY1	ENST00000554804.1	0.12	1.09	TRUE	ENST00000262238.8	-0.218	-0.203	TRUE	0.983	0.641	0.63
LUAD	ZBTB7C	ENST00000535628.6	0.336	0.765	TRUE	ENST00000590800.5	-0.341	-2.831	TRUE	0.763	0.836	0.638
LUAD	ZNF365	ENST00000395254.7	0.14	-1.201	TRUE	ENST00000395251.5	-0.162	-4.188	TRUE	0.441	0.795	0.35
PRAD	ACRV1	ENST00000315608.7	0.188	1.253	TRUE	ENST00000533904.5	-0.206	-1.741	TRUE	0.481	0.754	0.362
PRAD	ANKRD45	ENST00000367712.2	0.29	0.446	TRUE	ENST00000333279.2	-0.29	-1.728	TRUE	0.635	0.834	0.529
PRAD	ANXA8L1	ENST00000614356.1	0.361	1.343	TRUE	ENST00000584982.7	-0.147	-1.986	TRUE	0.673	0.842	0.567
PRAD	ANXA8L1	ENST00000614356.1	0.361	1.343	TRUE	ENST00000619162.4	-0.227	-1.907	TRUE	0.769	0.733	0.564
PRAD	ARHGEF26	ENST00000483068.1	0.215	1.848	TRUE	ENST00000356448.8	-0.123	-1.055	TRUE	0	1	0
PRAD	ASPA	ENST00000263080.2	0.178	-1.704	TRUE	ENST00000456349.6	-0.163	-4.014	TRUE	0	1	0
PRAD	ATP10B	ENST00000326831.7	0.133	0.056	FALSE	ENST00000327245.9	-0.134	-3.281	TRUE	0.077	0.982	0.076
PRAD	ATP1A4	ENST00000469023.5	0.133	0.123	FALSE	ENST00000466526.1	-0.1	-2.645	TRUE	0.788	0.442	0.349
PRAD	CA14	ENST00000582010.3	0.306	-0.164	FALSE	ENST00000369111.8	-0.247	-2.961	TRUE	0.962	0.564	0.542
PRAD	CCDC158	ENST00000504667.2	0.235	-0.096	FALSE	ENST00000388914.7	-0.181	-2.013	TRUE	0.269	0.986	0.265
PRAD	CCNI2	ENST00000492179.1	0.213	0.007	FALSE	ENST00000378731.5	-0.13	-2.445	TRUE	0.385	0.875	0.336
PRAD	CIDEC	ENST00000423850.5	0.205	-0.051	FALSE	ENST00000336832.6	-0.116	-3.535	TRUE	0.115	1	0.115
PRAD	CKMT1B	ENST00000441322.5	0.387	1.494	TRUE	ENST00000300283.10	-0.345	-3.38	TRUE	0.538	0.952	0.512
PRAD	DNMBP	ENST00000543621.5	0.153	0.312	TRUE	ENST00000324109.8	-0.155	-1.22	TRUE	0.077	1	0.077
PRAD	FUT3	ENST00000588539.1	0.308	0.735	TRUE	ENST00000589620.5	-0.13	-5.186	TRUE	0.327	0.962	0.314
PRAD	FUT3	ENST00000588539.1	0.308	0.735	TRUE	ENST00000458379.6	-0.104	-3.687	TRUE	0.385	0.958	0.368
PRAD	GPM6A	ENST00000393658.6	0.225	-0.255	FALSE	ENST00000506894.5	-0.122	-2.938	TRUE	0.577	0.897	0.517
PRAD	GPRC5B	ENST00000300571.6	0.13	-1.54	TRUE	ENST00000569479.5	-0.154	-2.943	TRUE	0.115	0.99	0.114
PRAD	GPSM2	ENST00000406462.6	0.176	-0.309	TRUE	ENST00000264126.7	-0.232	-2.295	TRUE	0.519	0.917	0.476
PRAD	KCNJ15	ENST00000328656.8	0.177	-2.619	TRUE	ENST00000613499.4	-0.111	-4.028	TRUE	0.654	0.846	0.553
PRAD	LCN15	ENST00000482511.1	0.249	0.21	FALSE	ENST00000316144.5	-0.255	-3.995	TRUE	0.731	0.574	0.419
PRAD	LINC00683	ENST00000579781.1	0.303	-0.887	TRUE	ENST00000578803.1	-0.303	-2.744	TRUE	0.981	0.455	0.446
PRAD	LINC00908	ENST00000582452.1	0.335	1.029	TRUE	ENST00000578613.5	-0.161	-1.492	TRUE	0.519	0.952	0.494
PRAD	LINC01116	ENST00000339037.3	0.155	-0.783	TRUE	ENST00000295549.8	-0.155	-3.637	TRUE	0.615	0.624	0.384
PRAD	MAGI3	ENST00000307546.13	0.115	0.479	TRUE	ENST00000369615.5	-0.126	-1.621	TRUE	0.096	0.99	0.095
PRAD	MAPK20	ENST00000375213.7	0.145	0.32	TRUE	ENST00000338983.7	-0.159	-1.48	TRUE	1	0.022	0.022
PRAD	MAT1A	ENST00000485270.5	0.156	-0.997	TRUE	ENST00000372213.7	-0.309	-3.55	TRUE	0.846	0.354	0.299
PRAD	MFSD2A	ENST00000420632.6	0.113	-2.478	TRUE	ENST00000372811.9	-0.166	-6.48	TRUE	0.923	0.214	0.198
PRAD	PAQR8	ENST00000442253.2	0.103	-1.996	TRUE	ENST00000360726.3	-0.104	-3.865	TRUE	0.154	0.931	0.143
PRAD	PRDM16	ENST00000606170.1	0.164	0.031	FALSE	ENST00000270722.9	-0.117	-2.729	TRUE	0.192	0.966	0.186
PRAD	RASL10B	ENST00000603498.1	0.183	0.062	FALSE	ENST00000603017.1	-0.183	-3.519	TRUE	0.346	0.931	0.322
PRAD	REC8	ENST00000559797.1	0.109	0.249	FALSE	ENST00000620473.4	-0.111	-1.748	TRUE	0.692	0.846	0.586
PRAD	REC8	ENST00000559797.1	0.109	0.249	FALSE	ENST00000611366.4	-0.212	-2.172	TRUE	0.885	0.743	0.658
PRAD	RPS6KA2	ENST00000265678.8	0.13	0.139	FALSE	ENST00000510118.5	-0.108	-1.275	TRUE	0.019	0.998	0.019
PRAD	SLK	ENST00000369755.3	0.159	0.011	FALSE	ENST00000335753.8	-0.174	-1.899	TRUE	0.192	0.968	0.186
PRAD	TJP2	ENST00000539225.1	0.128	-0.21	TRUE	ENST00000377245.8	-0.135	-2.224	TRUE	0.173	0.996	0.172
PRAD	UPK2	ENST00000534788.1	0.212	0.535	FALSE	ENST00000264031.2	-0.218	-2.256	TRUE	0.808	0.469	0.379
PRAD	VPS9D1	ENST00000561976.5	0.283	1.099	TRUE	ENST00000389386.7	-0.285	-1.027	TRUE	0.827	0.867	0.717
PRAD	WASF3	ENST00000335327.5	0.293	1.002	TRUE	ENST00000361042.8	-0.298	-0.973	TRUE	0.538	0.943	0.508
PRAD	WNT2B	ENST00000369686.9	0.103	-1.105	TRUE	ENST00000369684.4	-0.138	-2.168	TRUE	0.442	0.941	0.416
PRAD	ZNF385B	ENST00000336917.9	0.237	1.584	TRUE	ENST00000410066.5	-0.169	-1.252	TRUE	0.288	0.97	0.28
LUSC	ABCA9	ENST00000495634.5	0.13	-0.019	FALSE	ENST00000340001.8	-0.227	-2.845	TRUE	1	0.452	0.452
LUSC	ABCC6	ENST00000205557.11	0.174	0.023	FALSE	ENST00000622290.4	-0.226	-5.242	TRUE	0.98	0.894	0.876
LUSC	ABI2	ENST00000454023.1	0.119	1.242	TRUE	ENST00000261017.9	-0.299	-0.933	TRUE	1	0.219	0.219
LUSC	ABLIM1	ENST00000392952.7	0.149	-0.423	TRUE	ENST00000392955.7	-0.193	-2.684	TRUE	0.02	0.998	0.02
LUSC	AC002066.1	ENST00000446355.2	0.157	-1.681	TRUE	ENST00000439070.1	-0.21	-3.014	TRUE	0.96	0.462	0.443
LUSC	AC003991.3	ENST00000631117.2	0.528	1.046	TRUE	ENST00000629712.1	-0.213	-3.974	TRUE	0.46	0.994	0.457
LUSC	AC003991.3	ENST00000631117.2	0.528	1.046	TRUE	ENST00000594469.5	-0.241	-3.286	TRUE	0.54	0.962	0.519
LUSC	AC008697.1	ENST00000515337.1	0.356	0.976	TRUE	ENST00000521472.5	-0.376	-1.753	TRUE	1	0.323	0.323
LUSC	AC079630.4	ENST00000412812.1	0.351	-1.008	TRUE	ENST00000618127.1	-0.351	-3.956	TRUE	1	0.341	0.341
LUSC	AC108488.4	ENST00000438482.1	0.111	0.223	FALSE	ENST00000422961.5	-0.155	-1.233	TRUE	1	0.211	0.211
LUSC	ACOX2	ENST00000467738.1	0.246	0.329	FALSE	ENST00000302819.9	-0.238	-3.024	TRUE	1	0.494	0.494
LUSC	ACOXL	ENST00000417074.5	0.221	0.98	TRUE	ENST00000439055.5	-0.253	-3.917	TRUE	1	0.273	0.273
LUSC	ACSL3	ENST00000392066.7	0.115	0.839	TRUE	ENST00000357430.7	-0.142	-0.655	TRUE	0.44	0.958	0.421
LUSC	ADAM29	ENST00000507652.5	0.438	0.048	FALSE	ENST00000618444.1	-0.351	-3.288	TRUE	0.52	0.978	0.509
LUSC	ADAMTS12	ENST00000504830.5	0.279	1.51	TRUE	ENST00000515401.1	-0.253	-1.079	TRUE	0.26	0.986	0.256
LUSC	ADAMTS2	ENST00000251582.11	0.222	0.682	TRUE	ENST00000274609.5	-0.134	-1.249	TRUE	0.02	0.992	0.02
LUSC	ADAMTS9-AS2	ENST00000460833.1	0.285	-1.367	TRUE	ENST00000481312.1	-0.179	-3.852	TRUE	1	0.45	0.45
LUSC	ADAMTSL3	ENST00000569510.5	0.496	0.367	TRUE	ENST00000567476.1	-0.125	-3.058	TRUE	0.42	0.99	0.416
LUSC	ADAMTSL3	ENST00000569510.5	0.496	0.367	TRUE	ENST00000286744.9	-0.4	-2.999	TRUE	0.96	0.93	0.893
LUSC	ADGB	ENST00000493950.6	0.395	-1.509	TRUE	ENST00000397944.7	-0.138	-3.913	TRUE	0.52	0.932	0.484
LUSC	ADGRE1	ENST00000450315.7	0.224	-0.871	TRUE	ENST00000312053.8	-0.332	-4.64	TRUE	0.82	0.629	0.515
LUSC	ADGRG6	ENST00000230173.10	0.185	-0.513	FALSE	ENST00000296932.12	-0.21	-2.326	TRUE	1	0.536	0.536
LUSC	ADGRV1	ENST00000425867.2	0.277	0.696	TRUE	ENST00000503852.1	-0.251	-2.647	TRUE	0.42	0.94	0.395
LUSC	ADRA1A	ENST00000518810.1	0.28	1.808	TRUE	ENST00000519229.5	-0.246	-4.232	TRUE	1	0.685	0.685
LUSC	ADRA1A	ENST00000518810.1	0.28	1.808	TRUE	ENST00000380582.7	-0.117	-5.107	TRUE	0.82	0.723	0.593
LUSC	ADRA1A	ENST00000519096.5	0.454	1.958	TRUE	ENST00000519229.5	-0.246	-4.232	TRUE	0.96	0.847	0.813
LUSC	ADRA1A	ENST00000519096.5	0.454	1.958	TRUE	ENST00000380582.7	-0.117	-5.107	TRUE	0.82	0.873	0.716
LUSC	AGBL3	ENST00000470839.1	0.132	0.639	TRUE	ENST00000476700.5	-0.207	-1.556	TRUE	0.7	0.878	0.614
LUSC	AHCYL2	ENST00000325006.7	0.114	-1.186	TRUE	ENST00000460109.5	-0.207	-4.179	TRUE	1	0.651	0.651
LUSC	ALS2CR12	ENST00000418364.1	0.185	-0.234	FALSE	ENST00000392257.7	-0.202	-3.464	TRUE	0.46	0.906	0.417
LUSC	AMY1A	ENST00000430659.5	0.552	0.238	FALSE	ENST00000370083.8	-0.575	-2.976	TRUE	0.94	0.791	0.744
LUSC	ANKRD29	ENST00000585908.2	0.193	-1.017	TRUE	ENST00000592179.5	-0.184	-3.157	TRUE	0.98	0.847	0.83
LUSC	ANO1	ENST00000531349.5	0.115	2.143	TRUE	ENST00000355303.9	-0.166	0.617	FALSE	1	0.229	0.229
LUSC	ANOS1	ENST00000488294.1	0.282	-0.019	FALSE	ENST00000262648.7	-0.293	-2.931	TRUE	1	0.279	0.279
LUSC	AP1S2	ENST00000380291.5	0.135	0.814	TRUE	ENST00000329235.6	-0.255	-1.55	TRUE	1	0.07	0.07
LUSC	APITD1	ENST00000309048.7	0.145	0.895	TRUE	ENST00000477755.1	-0.133	-0.019	FALSE	0.86	0.892	0.767
LUSC	APOH	ENST00000577982.1	0.572	-1.909	TRUE	ENST00000205948.10	-0.646	-4.014	TRUE	1	0.747	0.747
LUSC	APOLD1	ENST00000326765.10	0.409	1.623	TRUE	ENST00000356591.4	-0.548	-3.543	TRUE	0.98	0.554	0.543
LUSC	ARG2	ENST00000261783.3	0.304	1.497	TRUE	ENST00000557120.5	-0.139	-0.755	TRUE	0.04	1	0.04
LUSC	ARG2	ENST00000261783.3	0.304	1.497	TRUE	ENST00000557319.1	-0.155	-1.396	TRUE	0.08	0.998	0.08
LUSC	ARHGAP25	ENST00000497259.5	0.109	-0.671	TRUE	ENST00000409220.5	-0.214	-2.811	TRUE	0.46	0.988	0.454
LUSC	ARHGEF28	ENST00000426542.6	0.144	1.891	TRUE	ENST00000296799.8	-0.181	-1.187	TRUE	1	0.444	0.444
LUSC	ARHGEF3	ENST00000338458.8	0.364	0.409	TRUE	ENST00000296315.7	-0.368	-2.436	TRUE	1	0.669	0.669
LUSC	ARHGEF4	ENST00000409359.5	0.141	5.062	TRUE	ENST00000490728.5	-0.246	-0.086	FALSE	1	0.635	0.635
LUSC	ARHGEF4	ENST00000409359.5	0.141	5.062	TRUE	ENST00000439368.6	-0.131	-3.823	TRUE	0.92	0.976	0.898
LUSC	ARHGEF4	ENST00000409359.5	0.141	5.062	TRUE	ENST00000532720.1	-0.151	-0.413	FALSE	1	0.878	0.878
LUSC	ARMC9	ENST00000349938.8	0.237	1.134	TRUE	ENST00000481520.1	-0.155	-4.001	TRUE	0.94	0.968	0.91
LUSC	ARMC9	ENST00000349938.8	0.237	1.134	TRUE	ENST00000446447.5	-0.221	-4.089	TRUE	0.98	0.948	0.929
LUSC	ARMC9	ENST00000349938.8	0.237	1.134	TRUE	ENST00000428662.5	-0.112	-2.357	TRUE	0.96	0.777	0.746
LUSC	ASB4	ENST00000325885.5	0.293	-0.053	FALSE	ENST00000257621.4	-0.283	-1.654	TRUE	0.92	0.556	0.512
LUSC	ASGR1	ENST00000574388.5	0.134	0.119	FALSE	ENST00000574330.5	-0.2	-2.683	TRUE	1	0.349	0.349
LUSC	ATP1A2	ENST00000447527.1	0.24	-2.571	TRUE	ENST00000361216.7	-0.278	-4.014	TRUE	0.94	0.522	0.491
LUSC	ATP2A2	ENST00000539276.6	0.234	1.544	TRUE	ENST00000313432.5	-0.149	-0.16	FALSE	0.04	1	0.04
LUSC	ATP5C1	ENST00000356708.11	0.127	0.834	TRUE	ENST00000335698.4	-0.152	-0.867	TRUE	0.1	0.986	0.099
LUSC	ATP6V0A4	ENST00000393054.5	0.428	3.099	TRUE	ENST00000310018.6	-0.47	-1.906	TRUE	0.74	0.799	0.591
LUSC	ATP6V1C1	ENST00000518738.1	0.102	0.916	TRUE	ENST00000395862.7	-0.176	-0.329	TRUE	0.56	0.934	0.523
LUSC	ATP9B	ENST00000586722.5	0.387	1.91	TRUE	ENST00000426216.6	-0.138	-1.134	TRUE	0.2	0.998	0.2
LUSC	ATP9B	ENST00000586722.5	0.387	1.91	TRUE	ENST00000590477.5	-0.11	-0.822	TRUE	0.22	0.992	0.218
LUSC	AVPR2	ENST00000434679.5	0.233	1.259	TRUE	ENST00000358927.6	-0.509	-3.843	TRUE	1	0.343	0.343
LUSC	BANCR	ENST00000625062.3	0.322	-0.754	FALSE	ENST00000624238.1	-0.416	-4.168	TRUE	0.58	0.851	0.494
LUSC	BCAT2	ENST00000545387.6	0.184	1.252	TRUE	ENST00000316273.10	-0.218	-0.444	TRUE	1	0.145	0.145
LUSC	BNIP2	ENST00000612191.4	0.251	0.583	TRUE	ENST00000439052.5	-0.118	-1.836	TRUE	0.58	0.998	0.579
LUSC	BNIP2	ENST00000612191.4	0.251	0.583	TRUE	ENST00000267859.7	-0.115	-1.303	TRUE	0.78	0.964	0.752
LUSC	BRAF	ENST00000288602.10	0.161	0.882	TRUE	ENST00000496384.6	-0.162	-0.508	TRUE	1	0.56	0.56
LUSC	BTNL9	ENST00000512570.1	0.232	-1.953	TRUE	ENST00000327705.13	-0.23	-3.612	TRUE	1	0.476	0.476
LUSC	C11orf63	ENST00000307257.10	0.185	-0.326	TRUE	ENST00000531316.1	-0.201	-1.497	TRUE	1	0.261	0.261
LUSC	C11orf88	ENST00000529167.5	0.163	-0.348	TRUE	ENST00000375618.8	-0.222	-3.01	TRUE	0.92	0.285	0.262
LUSC	C19orf12	ENST00000392276.1	0.138	0.675	TRUE	ENST00000623113.1	-0.121	-0.664	TRUE	0	1	0
LUSC	C19orf60	ENST00000597371.1	0.183	1.786	TRUE	ENST00000358607.10	-0.154	-0.297	FALSE	0.96	0.564	0.542
LUSC	C1orf116	ENST00000461135.2	0.298	-1.146	TRUE	ENST00000359470.5	-0.298	-3.451	TRUE	1	0.404	0.404
LUSC	C1orf168	ENST00000497991.1	0.391	-0.686	TRUE	ENST00000343433.6	-0.315	-3.199	TRUE	0.88	0.837	0.737
LUSC	C1orf216	ENST00000270815.4	0.161	-0.34	TRUE	ENST00000503824.1	-0.163	-1.63	TRUE	0.16	0.978	0.156
LUSC	C20orf195	ENST00000615526.1	0.147	-0.067	FALSE	ENST00000370097.1	-0.272	-1.626	TRUE	0.72	0.675	0.486
LUSC	C20orf96	ENST00000382369.9	0.167	0.144	FALSE	ENST00000360321.6	-0.167	-1.218	TRUE	0.82	0.598	0.491
LUSC	C2orf50	ENST00000381585.7	0.328	-1.117	TRUE	ENST00000405022.3	-0.33	-2.785	TRUE	0.66	0.831	0.549
LUSC	C4orf3	ENST00000504110.1	0.257	0.851	TRUE	ENST00000399075.6	-0.257	-0.774	TRUE	1	0.719	0.719
LUSC	C5AR1	ENST00000595501.5	0.224	0.248	FALSE	ENST00000355085.3	-0.249	-2.603	TRUE	1	0.139	0.139
LUSC	C5orf38	ENST00000457752.2	0.103	-0.454	FALSE	ENST00000515640.5	-0.127	-1.828	TRUE	0.04	0.968	0.039
LUSC	C5orf66	ENST00000624272.3	0.181	2.132	TRUE	ENST00000554670.2	-0.258	-0.141	FALSE	0.98	0.61	0.598
LUSC	C7orf49	ENST00000393114.7	0.124	1.574	TRUE	ENST00000488161.1	-0.323	-1.743	TRUE	1	0.235	0.235
LUSC	C8orf34	ENST00000325233.3	0.415	-0.384	TRUE	ENST00000521406.5	-0.154	-3.503	TRUE	0.94	0.888	0.834
LUSC	C8orf34	ENST00000325233.3	0.415	-0.384	TRUE	ENST00000518698.5	-0.166	-2.932	TRUE	0.96	0.729	0.7
LUSC	C9orf117	ENST00000496009.5	0.147	-0.43	TRUE	ENST00000373295.6	-0.188	-2.306	TRUE	0.76	0.699	0.531
LUSC	C9orf9	ENST00000372136.7	0.146	0.171	FALSE	ENST00000356311.9	-0.266	-1.962	TRUE	0.98	0.588	0.577
LUSC	CAB39L	ENST00000409308.5	0.11	-1.07	TRUE	ENST00000355854.8	-0.323	-2.739	TRUE	0.92	0.763	0.702
LUSC	CABLES1	ENST00000420687.2	0.102	-1.791	TRUE	ENST00000256925.11	-0.228	-2.929	TRUE	0.58	0.926	0.537
LUSC	CACNA1D	ENST00000498251.1	0.409	-0.55	TRUE	ENST00000288139.8	-0.352	-3.024	TRUE	1	0.845	0.845
LUSC	CACNA2D2	ENST00000483620.1	0.15	-3.653	TRUE	ENST00000424201.6	-0.191	-5.26	TRUE	0.96	0.598	0.574
LUSC	CAPN11	ENST00000524554.5	0.209	1.261	TRUE	ENST00000398776.1	-0.121	-1.049	TRUE	0.96	0.388	0.372
LUSC	CARD9	ENST00000485975.1	0.115	0.336	FALSE	ENST00000371732.9	-0.281	-1.619	TRUE	1	0.116	0.116
LUSC	CARD9	ENST00000481053.5	0.131	0.616	TRUE	ENST00000371732.9	-0.281	-1.619	TRUE	1	0.133	0.133
LUSC	CASC2	ENST00000454781.5	0.245	-0.608	TRUE	ENST00000435944.5	-0.137	-2.462	TRUE	0.84	0.884	0.742
LUSC	CAST	ENST00000510500.5	0.197	1.729	TRUE	ENST00000325674.11	-0.121	-2.332	TRUE	0.78	0.88	0.686
LUSC	CATIP	ENST00000494447.1	0.47	-0.45	TRUE	ENST00000289388.3	-0.459	-3.188	TRUE	0.94	0.779	0.732
LUSC	CAV1	ENST00000341049.6	0.101	-2.182	TRUE	ENST00000393467.1	-0.155	-4.091	TRUE	0.98	0.482	0.472
LUSC	CCDC13	ENST00000482100.1	0.207	0.157	FALSE	ENST00000310232.10	-0.154	-3.066	TRUE	0.74	0.765	0.566
LUSC	CCDC141	ENST00000420890.6	0.325	-2.987	TRUE	ENST00000480419.1	-0.298	-4.566	TRUE	1	0.727	0.727
LUSC	CCDC141	ENST00000420890.6	0.325	-2.987	TRUE	ENST00000443758.5	-0.13	-5.284	TRUE	0.5	0.968	0.484
LUSC	CCDC141	ENST00000409284.1	0.139	-1.28	TRUE	ENST00000480419.1	-0.298	-4.566	TRUE	1	0.454	0.454
LUSC	CCDC141	ENST00000409284.1	0.139	-1.28	TRUE	ENST00000443758.5	-0.13	-5.284	TRUE	0.88	0.791	0.696
LUSC	CCDC152	ENST00000361970.9	0.355	-0.167	FALSE	ENST00000388827.4	-0.355	-2.28	TRUE	0.96	0.627	0.601
LUSC	CCDC17	ENST00000482416.5	0.163	-1.144	TRUE	ENST00000528266.5	-0.128	-3.161	TRUE	0.54	0.888	0.479
LUSC	CCDC39	ENST00000473854.5	0.232	1.613	TRUE	ENST00000442201.6	-0.189	-2.891	TRUE	0.68	0.851	0.579
LUSC	CCDC50	ENST00000392456.3	0.22	0.425	TRUE	ENST00000392455.7	-0.263	-1.371	TRUE	0.52	0.992	0.516
LUSC	CCDC65	ENST00000266984.9	0.178	-0.998	TRUE	ENST00000320516.4	-0.274	-3.282	TRUE	0.48	0.934	0.448
LUSC	CCDC81	ENST00000531587.5	0.232	-0.265	TRUE	ENST00000445632.6	-0.192	-2.62	TRUE	0.56	0.888	0.497
LUSC	CCDC88A	ENST00000426576.5	0.112	0.928	TRUE	ENST00000412148.5	-0.127	-1.647	TRUE	1	0.701	0.701
LUSC	CCM2L	ENST00000452892.1	0.116	-2.685	TRUE	ENST00000262659.12	-0.116	-3.771	TRUE	0	0.99	0
LUSC	CCNI2	ENST00000378731.5	0.234	1.605	TRUE	ENST00000492179.1	-0.318	-2.269	TRUE	0.92	0.367	0.338
LUSC	CD160	ENST00000616463.1	0.164	-0.491	TRUE	ENST00000369288.6	-0.383	-2.673	TRUE	0.94	0.618	0.581
LUSC	CD38	ENST00000510674.1	0.172	0.857	TRUE	ENST00000226279.7	-0.345	-1.41	TRUE	0.94	0.562	0.529
LUSC	CD38	ENST00000502843.5	0.14	1.315	TRUE	ENST00000226279.7	-0.345	-1.41	TRUE	1	0.275	0.275
LUSC	CD44	ENST00000415148.6	0.122	1.331	TRUE	ENST00000263398.10	-0.206	-0.637	TRUE	1	0.446	0.446
LUSC	CD47	ENST00000361309.5	0.211	0.427	TRUE	ENST00000355354.11	-0.21	-1.956	TRUE	0.74	0.968	0.716
LUSC	CDADC1	ENST00000466868.1	0.185	0.822	TRUE	ENST00000251108.10	-0.189	-0.993	TRUE	0.94	0.689	0.647
LUSC	CDCP1	ENST00000296129.5	0.183	1.291	TRUE	ENST00000425231.2	-0.178	-1.225	TRUE	0.02	1	0.02
LUSC	CDH26	ENST00000348616.8	0.283	2.733	TRUE	ENST00000497614.1	-0.357	-1.498	TRUE	1	0.779	0.779
LUSC	CDKN2C	ENST00000396148.1	0.302	1.308	TRUE	ENST00000371761.3	-0.31	-0.605	TRUE	0.98	0.859	0.842
LUSC	CDS2	ENST00000379070.3	0.207	0.797	TRUE	ENST00000460006.5	-0.326	-1.264	TRUE	0.8	0.936	0.749
LUSC	CEACAM1	ENST00000403444.7	0.242	2.024	TRUE	ENST00000161559.10	-0.256	-1.502	TRUE	0.78	0.946	0.738
LUSC	CEACAM21	ENST00000618577.4	0.217	-0.954	TRUE	ENST00000401445.3	-0.103	-3.33	TRUE	0.5	0.92	0.46
LUSC	CELF2	ENST00000631460.1	0.283	2.442	TRUE	ENST00000542579.5	-0.367	-3.81	TRUE	1	0.643	0.643
LUSC	CENPO	ENST00000260662.2	0.208	2.979	TRUE	ENST00000473706.5	-0.262	0.402	TRUE	0.88	0.914	0.804
LUSC	CFAP221	ENST00000463985.6	0.152	-1.248	TRUE	ENST00000413369.7	-0.213	-3.567	TRUE	1	0.669	0.669
LUSC	CFAP221	ENST00000443972.5	0.189	-1.048	TRUE	ENST00000413369.7	-0.213	-3.567	TRUE	1	0.685	0.685
LUSC	CHCHD4	ENST00000396914.3	0.37	0.942	TRUE	ENST00000295767.9	-0.32	-1.341	TRUE	0.7	0.972	0.68
LUSC	CIT	ENST00000392521.6	0.411	2.516	TRUE	ENST00000543239.1	-0.113	-3.106	TRUE	0.72	0.992	0.714
LUSC	CIT	ENST00000392521.6	0.411	2.516	TRUE	ENST00000261833.11	-0.146	-2.518	TRUE	0.76	0.948	0.72
LUSC	CLDN18	ENST00000343735.8	0.149	-1.09	TRUE	ENST00000183605.9	-0.213	-6.182	TRUE	1	0.124	0.124
LUSC	CLEC4M	ENST00000601089.1	0.462	-1.164	TRUE	ENST00000248228.8	-0.317	-5.5	TRUE	0.68	0.916	0.623
LUSC	CNIH4	ENST00000366860.9	0.103	1.037	TRUE	ENST00000465271.5	-0.136	-0.934	TRUE	0.24	1	0.24
LUSC	COL5A1	ENST00000371817.7	0.225	1.407	TRUE	ENST00000371820.3	-0.136	0.298	FALSE	0.1	0.998	0.1
LUSC	COL6A2	ENST00000300527.8	0.124	0.124	FALSE	ENST00000397763.5	-0.121	-0.964	TRUE	0	1	0
LUSC	COMMD5	ENST00000305103.3	0.135	1.004	TRUE	ENST00000450361.2	-0.208	-1.579	TRUE	0.78	0.988	0.771
LUSC	COX16	ENST00000557612.5	0.162	0.926	TRUE	ENST00000389912.6	-0.168	-0.061	FALSE	0.76	0.934	0.71
LUSC	CPAMD8	ENST00000600235.5	0.192	-1.65	TRUE	ENST00000443236.5	-0.217	-3.81	TRUE	1	0.647	0.647
LUSC	CPAMD8	ENST00000601637.1	0.132	0.032	FALSE	ENST00000443236.5	-0.217	-3.81	TRUE	1	0.406	0.406
LUSC	CPEB2	ENST00000382401.7	0.147	-0.349	TRUE	ENST00000382395.7	-0.152	-1.522	TRUE	0.9	0.618	0.557
LUSC	CPED1	ENST00000495036.5	0.131	-0.747	TRUE	ENST00000310396.9	-0.181	-2.978	TRUE	1	0.076	0.076
LUSC	CRLS1	ENST00000378868.4	0.397	1.587	TRUE	ENST00000378863.8	-0.27	-2.365	TRUE	0.76	0.996	0.757
LUSC	CRTAM	ENST00000227348.8	0.292	-0.636	TRUE	ENST00000533416.1	-0.148	-2.85	TRUE	0.54	0.884	0.477
LUSC	CRTAM	ENST00000227348.8	0.292	-0.636	TRUE	ENST00000533709.1	-0.144	-2.982	TRUE	0.72	0.667	0.48
LUSC	CRTC1	ENST00000321949.12	0.258	0.428	TRUE	ENST00000338797.10	-0.28	-1.558	TRUE	0.42	0.982	0.412
LUSC	CTB-171A8.1	ENST00000590796.1	0.292	0.2	FALSE	ENST00000591312.1	-0.202	-1.997	TRUE	0.78	0.697	0.543
LUSC	CTB-92J24.3	ENST00000596326.5	0.201	0.1	FALSE	ENST00000598914.1	-0.278	-1.963	TRUE	1	0.171	0.171
LUSC	CTD-2013N24.2	ENST00000595925.1	0.17	0.29	FALSE	ENST00000596659.5	-0.217	-1.846	TRUE	0.96	0.5	0.48
LUSC	CTNNB1	ENST00000396185.7	0.166	0.455	TRUE	ENST00000349496.9	-0.153	-0.772	TRUE	1	0.428	0.428
LUSC	CTNNBIP1	ENST00000377256.1	0.25	1.668	TRUE	ENST00000377263.5	-0.365	-0.606	TRUE	0.98	0.759	0.744
LUSC	CYB561A3	ENST00000447532.6	0.216	0.784	TRUE	ENST00000536452.1	-0.143	-1.373	TRUE	0.32	0.958	0.307
LUSC	CYP17A1	ENST00000489268.1	0.221	-1.036	TRUE	ENST00000369887.3	-0.321	-3.157	TRUE	0.94	0.827	0.778
LUSC	CYSLTR1	ENST00000493254.1	0.336	-0.067	FALSE	ENST00000373304.3	-0.214	-1.943	TRUE	0.98	0.635	0.622
LUSC	DAPK2	ENST00000558064.1	0.129	-0.37	FALSE	ENST00000261891.7	-0.254	-4.067	TRUE	1	0.558	0.558
LUSC	DCDC2B	ENST00000487056.1	0.365	-1.47	TRUE	ENST00000409358.1	-0.393	-3.358	TRUE	0.88	0.566	0.498
LUSC	DLEU2	ENST00000458725.5	0.18	2.017	TRUE	ENST00000621282.4	-0.2	-0.473	TRUE	0.54	0.978	0.528
LUSC	DNAH3	ENST00000572931.1	0.308	1.294	TRUE	ENST00000261383.3	-0.265	-2.439	TRUE	0.54	0.954	0.515
LUSC	DNAJC15	ENST00000474320.1	0.187	-0.017	FALSE	ENST00000379221.3	-0.187	-1.172	TRUE	0.42	0.988	0.415
LUSC	DNALI1	ENST00000467277.1	0.116	-1.658	TRUE	ENST00000296218.7	-0.146	-2.581	TRUE	1	0.355	0.355
LUSC	DNASE1L3	ENST00000483681.5	0.233	0.212	FALSE	ENST00000394549.6	-0.318	-3.503	TRUE	1	0.271	0.271
LUSC	DNASE1L3	ENST00000460422.1	0.117	2.874	TRUE	ENST00000394549.6	-0.318	-3.503	TRUE	1	0.114	0.114
LUSC	DOK6	ENST00000582992.1	0.109	0.386	FALSE	ENST00000382713.9	-0.198	-1.418	TRUE	0.96	0.323	0.31
LUSC	DOK7	ENST00000515886.5	0.315	1.598	TRUE	ENST00000340083.5	-0.537	-3.656	TRUE	0.98	0.747	0.732
LUSC	DPP6	ENST00000480367.1	0.166	-0.759	TRUE	ENST00000404039.5	-0.288	-2.807	TRUE	0.96	0.201	0.193
LUSC	DUSP22	ENST00000344450.9	0.179	0.67	TRUE	ENST00000419235.6	-0.24	-1.383	TRUE	1	0.57	0.57
LUSC	DYM	ENST00000442713.6	0.11	1.027	TRUE	ENST00000269445.10	-0.229	-0.555	TRUE	0.94	0.878	0.825
LUSC	E2F6	ENST00000455198.5	0.132	1.266	TRUE	ENST00000381525.7	-0.146	0.157	FALSE	0.26	0.99	0.257
LUSC	EEA1	ENST00000322349.12	0.213	-0.361	TRUE	ENST00000547833.5	-0.214	-2.629	TRUE	0.1	0.992	0.099
LUSC	EFHB	ENST00000498089.1	0.144	-0.745	TRUE	ENST00000295824.13	-0.247	-3.255	TRUE	0.66	0.819	0.541
LUSC	EGFL7	ENST00000371698.3	0.328	-0.948	TRUE	ENST00000406555.7	-0.266	-3.425	TRUE	0.68	0.94	0.639
LUSC	EHBP1	ENST00000263991.9	0.157	2.015	TRUE	ENST00000431489.5	-0.175	-0.09	FALSE	1	0.614	0.614
LUSC	EIF5A	ENST00000419711.6	0.198	1.937	TRUE	ENST00000336452.11	-0.207	-0.242	FALSE	0.92	0.894	0.822
LUSC	ELOVL6	ENST00000302274.7	0.114	1.979	TRUE	ENST00000394607.7	-0.136	0.071	FALSE	0.38	0.988	0.375
LUSC	EMCN	ENST00000510657.1	0.16	0.326	TRUE	ENST00000296420.8	-0.17	-4.039	TRUE	1	0.163	0.163
LUSC	EMILIN2	ENST00000308080.9	0.15	-0.75	TRUE	ENST00000254528.3	-0.177	-1.879	TRUE	0.16	0.982	0.157
LUSC	EMP2	ENST00000536829.1	0.151	-1.814	TRUE	ENST00000359543.7	-0.156	-3.024	TRUE	1	0.129	0.129
LUSC	ESYT2	ENST00000275418.11	0.273	1.513	TRUE	ENST00000251527.9	-0.29	-0.845	TRUE	1	0.333	0.333
LUSC	EXOC3L1	ENST00000563536.1	0.253	-0.129	FALSE	ENST00000314586.10	-0.201	-2.431	TRUE	1	0.691	0.691
LUSC	EXOC6	ENST00000260762.10	0.265	-0.012	FALSE	ENST00000371552.8	-0.335	-3.552	TRUE	0.8	0.958	0.766
LUSC	F11-AS1	ENST00000508110.5	0.188	3.989	TRUE	ENST00000505103.5	-0.687	-4.773	TRUE	1	0.371	0.371
LUSC	F8	ENST00000330287.10	0.171	-1.903	TRUE	ENST00000360256.8	-0.232	-4.376	TRUE	0.06	1	0.06
LUSC	FAM104B	ENST00000489298.1	0.176	0.776	TRUE	ENST00000332132.8	-0.111	-0.836	TRUE	0.38	0.99	0.376
LUSC	FAM110A	ENST00000541082.2	0.266	1.658	TRUE	ENST00000381941.7	-0.236	-0.39	TRUE	0.52	0.972	0.505
LUSC	FAM134B	ENST00000306320.9	0.244	-0.52	TRUE	ENST00000399793.6	-0.243	-2.73	TRUE	0.92	0.737	0.678
LUSC	FAM149B1	ENST00000242505.10	0.103	0.2	TRUE	ENST00000445951.5	-0.218	-2.572	TRUE	0.48	0.994	0.477
LUSC	FAM179A	ENST00000475900.1	0.112	-0.491	TRUE	ENST00000465300.5	-0.195	-2.671	TRUE	0.98	0.227	0.222
LUSC	FAM183A	ENST00000410048.5	0.385	2.39	TRUE	ENST00000335282.4	-0.156	-2.81	TRUE	0.9	0.823	0.741
LUSC	FAM183A	ENST00000410048.5	0.385	2.39	TRUE	ENST00000410025.5	-0.177	-2.64	TRUE	0.92	0.785	0.722
LUSC	FAM221B	ENST00000472182.1	0.191	0.52	TRUE	ENST00000423537.6	-0.122	-2.223	TRUE	0.02	0.97	0.019
LUSC	FAM47E	ENST00000502320.2	0.151	-0.126	FALSE	ENST00000424749.6	-0.251	-3.414	TRUE	0.9	0.861	0.775
LUSC	FAM49A	ENST00000406434.5	0.138	0.058	FALSE	ENST00000381323.7	-0.156	-1.758	TRUE	1	0.018	0.018
LUSC	FBLN1	ENST00000262722.11	0.156	-0.383	TRUE	ENST00000327858.10	-0.183	-1.405	TRUE	1	0.454	0.454
LUSC	FBLN2	ENST00000295760.11	0.507	1.148	TRUE	ENST00000404922.7	-0.518	-2.515	TRUE	0.9	0.988	0.889
LUSC	FBXO5	ENST00000229758.7	0.396	3.061	TRUE	ENST00000367241.3	-0.396	0.254	TRUE	1	0.803	0.803
LUSC	FCRL6	ENST00000540741.5	0.182	-0.617	TRUE	ENST00000321935.10	-0.143	-2.415	TRUE	0.98	0.428	0.419
LUSC	FGD3	ENST00000375482.7	0.277	0.574	FALSE	ENST00000337352.10	-0.439	-3.372	TRUE	0.98	0.739	0.724
LUSC	FIGF	ENST00000488351.1	0.183	-2.266	TRUE	ENST00000297904.3	-0.185	-5.106	TRUE	1	0.118	0.118
LUSC	FILIP1	ENST00000498523.1	0.238	-0.589	FALSE	ENST00000393004.6	-0.134	-3.323	TRUE	1	0.325	0.325
LUSC	FKBP7	ENST00000233092.10	0.11	0.793	TRUE	ENST00000424785.6	-0.135	-0.946	TRUE	1	0.355	0.355
LUSC	FLJ21408	ENST00000499939.2	0.186	0.147	FALSE	ENST00000566535.1	-0.277	-1.6	TRUE	0.96	0.303	0.291
LUSC	FLT1	ENST00000615840.4	0.129	-0.968	TRUE	ENST00000282397.8	-0.178	-1.782	TRUE	0.86	0.823	0.708
LUSC	FMO5	ENST00000527849.5	0.21	-0.593	TRUE	ENST00000441068.6	-0.196	-3.714	TRUE	1	0.54	0.54
LUSC	FNBP1	ENST00000446176.6	0.125	-0.157	FALSE	ENST00000420781.5	-0.108	-2.119	TRUE	0.6	0.918	0.551
LUSC	FOLR3	ENST00000622388.4	0.223	4.509	TRUE	ENST00000612844.4	-0.154	-4.14	TRUE	1	0.486	0.486
LUSC	FOSL1	ENST00000312562.6	0.14	0.076	FALSE	ENST00000448083.6	-0.138	-1.042	TRUE	0.1	0.98	0.098
LUSC	FPR2	ENST00000599326.1	0.322	-0.995	TRUE	ENST00000598953.1	-0.237	-4.121	TRUE	0.96	0.641	0.615
LUSC	FRMD3	ENST00000621208.4	0.27	-2.004	TRUE	ENST00000304195.7	-0.392	-4.107	TRUE	0.86	0.733	0.63
LUSC	FTCDNL1	ENST00000622774.1	0.21	0.869	TRUE	ENST00000420922.6	-0.12	-0.72	TRUE	0.48	0.867	0.416
LUSC	FTCDNL1	ENST00000622774.1	0.21	0.869	TRUE	ENST00000416668.5	-0.131	-1.635	TRUE	0.32	0.966	0.309
LUSC	GADL1	ENST00000454381.3	0.151	0.254	FALSE	ENST00000282538.9	-0.144	-1.993	TRUE	0.1	0.994	0.099
LUSC	GATA2-AS1	ENST00000464242.1	0.163	-0.12	FALSE	ENST00000468377.1	-0.144	-1.348	TRUE	0.76	0.679	0.516
LUSC	GBA3	ENST00000508264.1	0.214	3.839	TRUE	ENST00000511446.2	-0.387	-3.219	TRUE	0.82	0.378	0.31
LUSC	GBA3	ENST00000503442.1	0.113	3.006	TRUE	ENST00000511446.2	-0.387	-3.219	TRUE	0.86	0.321	0.276
LUSC	GGT1	ENST00000248923.8	0.11	-0.1	FALSE	ENST00000404532.5	-0.143	-2.519	TRUE	1	0.271	0.271
LUSC	GGT1	ENST00000248923.8	0.11	-0.1	FALSE	ENST00000401885.5	-0.139	-4.234	TRUE	0.92	0.89	0.818
LUSC	GJB7	ENST00000525899.5	0.501	3.926	TRUE	ENST00000296882.3	-0.199	-2.61	TRUE	0.46	0.968	0.445
LUSC	GK	ENST00000378943.7	0.196	-0.076	FALSE	ENST00000378946.7	-0.133	-2.653	TRUE	0.56	0.966	0.541
LUSC	GLIPR1L2	ENST00000320460.8	0.169	-0.205	FALSE	ENST00000550916.5	-0.135	-1.955	TRUE	0	1	0
LUSC	GLS	ENST00000338435.8	0.126	-0.371	TRUE	ENST00000320717.7	-0.166	-1.886	TRUE	0.4	0.984	0.394
LUSC	GOLGA4	ENST00000361924.6	0.118	0.093	FALSE	ENST00000437131.1	-0.108	-0.851	TRUE	1	0.145	0.145
LUSC	GPA33	ENST00000527955.5	0.523	-1.646	TRUE	ENST00000367868.3	-0.594	-5.803	TRUE	0.98	0.614	0.602
LUSC	GPER1	ENST00000297469.3	0.229	-0.399	FALSE	ENST00000397088.3	-0.402	-3.761	TRUE	1	0.365	0.365
LUSC	GPM6A	ENST00000393658.6	0.69	-1.878	TRUE	ENST00000280187.11	-0.364	-5.706	TRUE	1	0.962	0.962
LUSC	GPM6A	ENST00000393658.6	0.69	-1.878	TRUE	ENST00000506894.5	-0.343	-7.294	TRUE	0.96	0.992	0.952
LUSC	GPR1	ENST00000621141.4	0.342	1.719	TRUE	ENST00000407325.6	-0.333	-2.081	TRUE	0.44	0.956	0.421
LUSC	GPR146	ENST00000481403.1	0.217	-0.615	TRUE	ENST00000397095.2	-0.176	-3.797	TRUE	1	0.759	0.759
LUSC	GPSM2	ENST00000264126.7	0.241	2.357	TRUE	ENST00000406462.6	-0.203	0.004	FALSE	0.6	0.972	0.583
LUSC	GRIK4	ENST00000533291.5	0.134	-1.813	TRUE	ENST00000527524.6	-0.196	-3.416	TRUE	0.88	0.598	0.527
LUSC	GSPT1	ENST00000563468.5	0.167	0.522	TRUE	ENST00000434724.6	-0.168	-1.129	TRUE	0	1	0
LUSC	GUCY1A2	ENST00000347596.2	0.223	1.328	TRUE	ENST00000526355.6	-0.235	-3.041	TRUE	1	0.102	0.102
LUSC	GYPE	ENST00000506264.5	0.332	-1.113	TRUE	ENST00000358615.8	-0.285	-3.854	TRUE	1	0.376	0.376
LUSC	H2AFV	ENST00000308153.8	0.228	1.372	TRUE	ENST00000222690.10	-0.217	-0.834	TRUE	0.04	1	0.04
LUSC	H2AFY	ENST00000304332.8	0.142	0.685	TRUE	ENST00000312469.8	-0.145	-0.448	TRUE	0.84	0.926	0.778
LUSC	HBG2	ENST00000380259.6	0.426	-0.25	FALSE	ENST00000620888.4	-0.273	-3.904	TRUE	0.86	0.761	0.654
LUSC	HIGD1B	ENST00000253410.2	0.28	-2.319	TRUE	ENST00000591513.5	-0.454	-4.785	TRUE	1	0.576	0.576
LUSC	HLF	ENST00000573945.5	0.129	1.151	TRUE	ENST00000226067.9	-0.26	-2.495	TRUE	1	0.11	0.11
LUSC	HMCN2	ENST00000480829.1	0.135	-0.973	TRUE	ENST00000624552.3	-0.12	-2.595	TRUE	0.94	0.434	0.408
LUSC	HOPX	ENST00000317745.11	0.137	1.033	TRUE	ENST00000553379.6	-0.251	-3.243	TRUE	1	0.102	0.102
LUSC	HYAL1	ENST00000320295.12	0.474	-0.538	TRUE	ENST00000395144.6	-0.453	-4.645	TRUE	1	0.799	0.799
LUSC	HYAL2	ENST00000395139.7	0.134	0.497	TRUE	ENST00000357750.8	-0.117	-2.092	TRUE	1	0.002	0.002
LUSC	IL5RA	ENST00000311981.12	0.119	-0.81	TRUE	ENST00000418488.6	-0.181	-3.199	TRUE	0.88	0.484	0.426
LUSC	INSC	ENST00000424273.5	0.393	-0.865	TRUE	ENST00000379556.7	-0.134	-4.097	TRUE	0.52	0.888	0.462
LUSC	ISLR	ENST00000395118.1	0.352	0.843	TRUE	ENST00000249842.7	-0.349	-1.425	TRUE	0.64	0.994	0.636
LUSC	ITGA10	ENST00000468261.1	0.216	-1.234	TRUE	ENST00000369304.7	-0.22	-3.437	TRUE	0.74	0.886	0.655
LUSC	ITGAE	ENST00000572179.5	0.243	0.97	TRUE	ENST00000263087.8	-0.138	-1.614	TRUE	0.14	0.988	0.138
LUSC	ITGB4	ENST00000450894.7	0.18	4.455	TRUE	ENST00000449880.6	-0.241	-0.08	FALSE	0.92	0.982	0.903
LUSC	ITGBL1	ENST00000376162.7	0.181	-0.543	TRUE	ENST00000545560.6	-0.164	-2.193	TRUE	0.26	0.994	0.258
LUSC	ITLN2	ENST00000368029.3	0.323	-3.951	TRUE	ENST00000494442.1	-0.288	-6.478	TRUE	0.86	0.711	0.611
LUSC	KANK3	ENST00000593649.5	0.111	-1.905	TRUE	ENST00000330915.7	-0.19	-3.919	TRUE	1	0.044	0.044
LUSC	KCNAB1	ENST00000461717.5	0.189	4.481	TRUE	ENST00000471742.5	-0.369	-3.494	TRUE	1	0.494	0.494
LUSC	KCNAB2	ENST00000378097.5	0.114	-0.31	TRUE	ENST00000341524.5	-0.106	-2.934	TRUE	0.72	0.88	0.633
LUSC	KCNK17	ENST00000453413.2	0.183	-1.052	TRUE	ENST00000373231.8	-0.196	-2.671	TRUE	0.98	0.227	0.222
LUSC	KCNN3	ENST00000361147.8	0.358	1.35	TRUE	ENST00000271915.8	-0.419	-2.383	TRUE	0.78	0.88	0.686
LUSC	KCTD16	ENST00000512467.5	0.21	-0.628	FALSE	ENST00000507359.3	-0.249	-2.48	TRUE	1	0.319	0.319
LUSC	KDM4B	ENST00000611640.4	0.158	0.592	TRUE	ENST00000159111.8	-0.183	-0.925	TRUE	0.32	0.962	0.308
LUSC	KIAA0408	ENST00000368281.1	0.265	-2.297	TRUE	ENST00000465254.2	-0.269	-5.917	TRUE	1	0.703	0.703
LUSC	KIAA0513	ENST00000567328.5	0.159	0.344	TRUE	ENST00000538274.5	-0.302	-1.544	TRUE	1	0.289	0.289
LUSC	KIAA1211L	ENST00000423771.5	0.102	-0.505	FALSE	ENST00000612523.4	-0.17	-1.988	TRUE	1	0.08	0.08
LUSC	KIAA1217	ENST00000376451.4	0.328	2.634	TRUE	ENST00000376454.7	-0.244	-0.433	TRUE	1	0.743	0.743
LUSC	KIAA1328	ENST00000586501.1	0.258	1.206	TRUE	ENST00000280020.9	-0.136	-2.106	TRUE	0.02	0.998	0.02
LUSC	KIAA2012	ENST00000469462.1	0.395	-0.185	FALSE	ENST00000541917.5	-0.191	-3.323	TRUE	0.4	0.936	0.374
LUSC	KIF18A	ENST00000263181.6	0.121	2.248	TRUE	ENST00000533466.1	-0.126	0.43	TRUE	0	0.998	0
LUSC	KIF22	ENST00000160827.8	0.313	1.815	TRUE	ENST00000568312.1	-0.391	-1.438	TRUE	0.7	0.986	0.69
LUSC	KRT79	ENST00000330553.5	0.626	4.508	TRUE	ENST00000546453.1	-0.697	-2.85	TRUE	0.98	0.755	0.74
LUSC	LAMA3	ENST00000269217.10	0.201	2.774	TRUE	ENST00000313654.13	-0.105	-1.869	TRUE	0.92	0.922	0.848
LUSC	LANCL1-AS1	ENST00000420418.5	0.216	-3.446	TRUE	ENST00000416344.1	-0.346	-5.3	TRUE	0.96	0.775	0.744
LUSC	LANCL1-AS1	ENST00000433296.5	0.119	-3.628	TRUE	ENST00000416344.1	-0.346	-5.3	TRUE	1	0.647	0.647
LUSC	LDB1	ENST00000361198.9	0.307	2.154	TRUE	ENST00000425280.1	-0.326	-0.465	TRUE	1	0.283	0.283
LUSC	LDB3	ENST00000361373.8	0.402	-0.326	FALSE	ENST00000429277.6	-0.319	-3.793	TRUE	0.94	0.767	0.721
LUSC	LDLRAD2	ENST00000344642.6	0.242	-0.26	FALSE	ENST00000484271.1	-0.205	-2.201	TRUE	1	0.159	0.159
LUSC	LEPR	ENST00000371059.7	0.359	-0.345	TRUE	ENST00000616738.4	-0.37	-3.564	TRUE	1	0.681	0.681
LUSC	LEPROT	ENST00000497874.5	0.101	0.778	TRUE	ENST00000371065.8	-0.151	-1.041	TRUE	1	0.002	0.002
LUSC	LGI3	ENST00000424267.6	0.215	-1.102	TRUE	ENST00000306317.6	-0.263	-3.636	TRUE	1	0.211	0.211
LUSC	LHX6	ENST00000373754.6	0.249	1.713	TRUE	ENST00000373755.6	-0.332	-1.934	TRUE	1	0.4	0.4
LUSC	LIMA1	ENST00000552823.5	0.145	1.939	TRUE	ENST00000341247.8	-0.2	-0.665	TRUE	0.98	0.765	0.75
LUSC	LIMCH1	ENST00000381753.8	0.225	-1.759	TRUE	ENST00000396595.7	-0.294	-5.346	TRUE	0.96	0.795	0.763
LUSC	LIMK1	ENST00000336180.6	0.129	0.976	TRUE	ENST00000538333.3	-0.136	-1.471	TRUE	0	1	0
LUSC	LIN7A	ENST00000261203.7	0.156	0.317	FALSE	ENST00000552864.5	-0.237	-2.028	TRUE	0.98	0.319	0.313
LUSC	LINC00310	ENST00000430922.3	0.166	-0.535	TRUE	ENST00000428914.2	-0.261	-2.202	TRUE	0.92	0.596	0.549
LUSC	LINC01004	ENST00000445184.1	0.387	0.738	TRUE	ENST00000450686.1	-0.387	-1.98	TRUE	0.86	0.94	0.808
LUSC	LINC01105	ENST00000391666.3	0.463	-1.378	TRUE	ENST00000456327.1	-0.21	-3.457	TRUE	0.72	0.731	0.526
LUSC	LINC01197	ENST00000555332.5	0.217	-1.616	TRUE	ENST00000611265.4	-0.24	-3.542	TRUE	0.98	0.727	0.712
LUSC	LNX1	ENST00000263925.7	0.31	1.651	TRUE	ENST00000306888.6	-0.159	-1.795	TRUE	0.04	0.98	0.039
LUSC	LRRC57	ENST00000397130.7	0.157	0.531	TRUE	ENST00000323443.6	-0.107	-0.709	TRUE	0.02	1	0.02
LUSC	LSAMP	ENST00000490035.6	0.118	-0.654	TRUE	ENST00000539563.5	-0.223	-3.727	TRUE	0.52	0.908	0.472
LUSC	MACROD2	ENST00000407045.3	0.307	0.087	FALSE	ENST00000402914.5	-0.544	-3.301	TRUE	1	0.679	0.679
LUSC	MAN2B2	ENST00000505907.1	0.113	0.497	TRUE	ENST00000285599.7	-0.119	-1.054	TRUE	1	0.002	0.002
LUSC	MAOA	ENST00000490604.1	0.136	-0.031	FALSE	ENST00000338702.3	-0.125	-1.467	TRUE	1	0.024	0.024
LUSC	MAP1A	ENST00000300231.5	0.113	0.144	FALSE	ENST00000382031.5	-0.113	-1.67	TRUE	0.02	0.994	0.02
LUSC	MARCH7	ENST00000478396.1	0.139	1.682	TRUE	ENST00000259050.8	-0.508	-2.107	TRUE	1	0.896	0.896
LUSC	MARCH7	ENST00000539065.5	0.289	3.971	TRUE	ENST00000259050.8	-0.508	-2.107	TRUE	1	0.934	0.934
LUSC	MARCH9	ENST00000548358.1	0.113	0.392	TRUE	ENST00000552279.1	-0.115	-0.678	TRUE	0.12	0.996	0.12
LUSC	MASTL	ENST00000375940.8	0.153	1.618	TRUE	ENST00000375946.8	-0.202	0.012	FALSE	0.16	1	0.16
LUSC	MBNL2	ENST00000345429.10	0.115	-0.601	TRUE	ENST00000343600.8	-0.191	-1.845	TRUE	0.92	0.582	0.536
LUSC	MEF2D	ENST00000360595.7	0.268	0.143	FALSE	ENST00000464356.6	-0.118	-2.483	TRUE	0.32	0.988	0.316
LUSC	MEF2D	ENST00000360595.7	0.268	0.143	FALSE	ENST00000348159.8	-0.177	-1.308	TRUE	0.86	0.912	0.784
LUSC	MEFV	ENST00000539154.1	0.163	-0.256	TRUE	ENST00000219596.5	-0.185	-2.74	TRUE	0.8	0.759	0.607
LUSC	METTL2A	ENST00000333483.14	0.146	1.333	TRUE	ENST00000616852.1	-0.125	-0.06	FALSE	0.02	1	0.02
LUSC	MFN1	ENST00000357390.8	0.143	2.298	TRUE	ENST00000471841.5	-0.213	0.63	TRUE	1	0.649	0.649
LUSC	MFSD2B	ENST00000495018.1	0.292	2.492	TRUE	ENST00000338315.4	-0.136	-2.327	TRUE	0.06	0.996	0.06
LUSC	MFSD7	ENST00000512400.1	0.133	-0.743	TRUE	ENST00000404286.6	-0.154	-2.171	TRUE	0.96	0.556	0.534
LUSC	MGAT3	ENST00000341184.6	0.115	-2.161	TRUE	ENST00000429402.1	-0.142	-3.983	TRUE	0	0.99	0
LUSC	MGC27382	ENST00000436742.5	0.224	-2.642	TRUE	ENST00000413519.1	-0.226	-4.322	TRUE	0.02	0.996	0.02
LUSC	MGC32805	ENST00000503529.1	0.203	-0.022	FALSE	ENST00000510972.5	-0.103	-2.045	TRUE	0.34	0.851	0.289
LUSC	MKLN1	ENST00000458153.5	0.221	1.318	TRUE	ENST00000352689.10	-0.262	-0.766	TRUE	0.84	0.908	0.762
LUSC	MMRN2	ENST00000474994.2	0.23	-0.038	FALSE	ENST00000372027.9	-0.233	-2.713	TRUE	1	0.149	0.149
LUSC	MOB4	ENST00000448447.6	0.119	0.632	TRUE	ENST00000323303.8	-0.132	-0.173	FALSE	0.46	0.968	0.445
LUSC	MORF4L2	ENST00000441076.6	0.109	1.183	TRUE	ENST00000360458.5	-0.122	0.118	FALSE	1	0.689	0.689
LUSC	MPP2	ENST00000377184.7	0.342	2.163	TRUE	ENST00000269095.8	-0.2	-1.825	TRUE	0.4	0.972	0.389
LUSC	MRPS14	ENST00000367677.3	0.319	1.317	TRUE	ENST00000476371.1	-0.307	-0.663	TRUE	1	0.956	0.956
LUSC	MS4A4E	ENST00000532442.5	0.302	1.888	TRUE	ENST00000398986.6	-0.229	-1.659	TRUE	0.14	0.992	0.139
LUSC	MTURN	ENST00000409688.1	0.178	-0.672	TRUE	ENST00000324489.5	-0.137	-3.898	TRUE	0.54	0.92	0.497
LUSC	MTUS1	ENST00000544260.3	0.184	-0.018	FALSE	ENST00000262102.10	-0.116	-1.55	TRUE	0.52	0.914	0.475
LUSC	MYH14	ENST00000425460.5	0.337	1.855	TRUE	ENST00000376970.6	-0.424	-4.502	TRUE	1	0.966	0.966
LUSC	MYLK	ENST00000578202.1	0.168	-0.392	FALSE	ENST00000508240.1	-0.116	-4.973	TRUE	0.02	1	0.02
LUSC	MYLK3	ENST00000564731.5	0.201	0.191	FALSE	ENST00000394809.8	-0.158	-1.266	TRUE	0.4	0.974	0.39
LUSC	MYO6	ENST00000369975.5	0.254	0.171	FALSE	ENST00000430435.1	-0.132	-1.61	TRUE	0.26	0.996	0.259
LUSC	MYO6	ENST00000369975.5	0.254	0.171	FALSE	ENST00000369981.7	-0.237	-2.965	TRUE	0.36	0.996	0.359
LUSC	N4BP1	ENST00000565423.5	0.155	0.636	TRUE	ENST00000262384.3	-0.275	-1.043	TRUE	0.92	0.572	0.527
LUSC	NCAPG	ENST00000514176.5	0.459	5.247	TRUE	ENST00000251496.6	-0.401	2.374	TRUE	0.96	0.876	0.84
LUSC	NCBP1	ENST00000375147.7	0.13	0.605	TRUE	ENST00000375130.2	-0.131	-0.737	TRUE	0	1	0
LUSC	NDFIP2	ENST00000620924.1	0.126	0.934	TRUE	ENST00000218652.11	-0.173	-0.442	TRUE	0.1	0.996	0.1
LUSC	NEDD4	ENST00000508075.1	0.141	2.089	TRUE	ENST00000435532.7	-0.115	-0.374	TRUE	0	1	0
LUSC	NEGR1	ENST00000357731.9	0.523	-1.061	TRUE	ENST00000434200.5	-0.552	-3.504	TRUE	0.98	0.765	0.75
LUSC	NEIL3	ENST00000264596.3	0.347	4.251	TRUE	ENST00000513321.1	-0.347	1.013	TRUE	0.4	0.996	0.398
LUSC	NEK5	ENST00000355568.8	0.272	-0.363	TRUE	ENST00000529080.5	-0.162	-2.154	TRUE	1	0.594	0.594
LUSC	NEK6	ENST00000394199.6	0.24	1.528	TRUE	ENST00000320246.9	-0.211	-1.466	TRUE	0.94	0.572	0.538
LUSC	NEXN	ENST00000480732.2	0.173	0.117	FALSE	ENST00000334785.11	-0.151	-3.508	TRUE	0.94	0.761	0.715
LUSC	NFASC	ENST00000403080.5	0.29	2.137	TRUE	ENST00000339876.10	-0.106	-3.917	TRUE	0.58	0.974	0.565
LUSC	NFIA	ENST00000357977.5	0.256	1.75	TRUE	ENST00000403491.7	-0.373	-1.38	TRUE	1	0.394	0.394
LUSC	NHSL1	ENST00000491526.6	0.136	2.517	TRUE	ENST00000342260.9	-0.159	-4.29	TRUE	1	0.948	0.948
LUSC	NIM1K	ENST00000512796.1	0.124	-0.298	FALSE	ENST00000326035.6	-0.39	-3.149	TRUE	0.98	0.743	0.728
LUSC	NIPAL3	ENST00000339255.2	0.182	0.749	TRUE	ENST00000003912.7	-0.224	-1.121	TRUE	1	0.153	0.153
LUSC	NKAP	ENST00000477789.5	0.137	0.514	TRUE	ENST00000371410.4	-0.139	-0.415	TRUE	0.96	0.645	0.619
LUSC	NKD1	ENST00000566396.1	0.124	0.86	FALSE	ENST00000268459.4	-0.182	-1.435	TRUE	1	0.147	0.147
LUSC	NLRP12	ENST00000492915.1	0.222	-1.356	TRUE	ENST00000324134.10	-0.164	-2.422	TRUE	0.72	0.815	0.587
LUSC	NOVA2	ENST00000599462.1	0.275	-0.904	TRUE	ENST00000263257.5	-0.193	-3.141	TRUE	1	0.504	0.504
LUSC	NRBP2	ENST00000423469.6	0.112	1.092	TRUE	ENST00000442628.6	-0.239	-0.901	TRUE	1	0.03	0.03
LUSC	NTM	ENST00000374786.5	0.135	1.495	TRUE	ENST00000374791.7	-0.189	-4.026	TRUE	0.86	0.787	0.677
LUSC	NUDT5	ENST00000537776.5	0.184	1.192	TRUE	ENST00000491614.5	-0.162	-0.687	TRUE	0.22	0.992	0.218
LUSC	NUMB	ENST00000359560.7	0.176	3.674	TRUE	ENST00000535282.5	-0.213	-2.197	TRUE	1	0.52	0.52
LUSC	OPTN	ENST00000263036.9	0.139	0.811	TRUE	ENST00000378757.6	-0.161	-1.182	TRUE	0.96	0.58	0.557
LUSC	PADI4	ENST00000375453.5	0.398	-0.242	FALSE	ENST00000375448.4	-0.286	-3.309	TRUE	0.8	0.849	0.68
LUSC	PAPSS2	ENST00000361175.8	0.176	-1.918	TRUE	ENST00000456849.1	-0.17	-3.03	TRUE	0.76	0.753	0.572
LUSC	PCDHGA2	ENST00000528330.2	0.354	-0.934	TRUE	ENST00000394576.2	-0.354	-3.069	TRUE	0.88	0.731	0.643
LUSC	PCDHGA5	ENST00000611914.1	0.424	-0.324	FALSE	ENST00000518069.1	-0.424	-3.059	TRUE	0.86	0.823	0.708
LUSC	PCDHGA6	ENST00000610583.1	0.354	-0.325	TRUE	ENST00000517434.2	-0.354	-2.103	TRUE	0.8	0.92	0.736
LUSC	PDE2A	ENST00000376450.7	0.103	-2.042	TRUE	ENST00000444035.6	-0.234	-3.338	TRUE	0.86	0.558	0.48
LUSC	PDE5A	ENST00000512494.1	0.116	-0.509	TRUE	ENST00000394439.5	-0.264	-2.446	TRUE	1	0.265	0.265
LUSC	PDGFA	ENST00000402802.7	0.15	-0.175	FALSE	ENST00000354513.9	-0.173	-1.372	TRUE	0.02	1	0.02
LUSC	PDLIM2	ENST00000443561.3	0.136	-0.88	TRUE	ENST00000397761.6	-0.119	-2.932	TRUE	0.84	0.775	0.651
LUSC	PEAR1	ENST00000469390.5	0.188	-1.529	TRUE	ENST00000338302.7	-0.175	-3.315	TRUE	0.9	0.681	0.613
LUSC	PELO	ENST00000274311.2	0.155	-0.189	FALSE	ENST00000506949.1	-0.155	-1.15	TRUE	0.3	0.99	0.297
LUSC	PGM5	ENST00000496758.1	0.16	0.051	FALSE	ENST00000396396.5	-0.315	-3.855	TRUE	1	0.149	0.149
LUSC	PGM5P3-AS1	ENST00000429980.5	0.325	-1.046	TRUE	ENST00000442069.2	-0.222	-3.303	TRUE	0.58	0.89	0.516
LUSC	PGM5P4-AS1	ENST00000416758.5	0.404	-1.046	TRUE	ENST00000450636.1	-0.255	-3.464	TRUE	0.54	0.898	0.485
LUSC	PIGK	ENST00000487906.5	0.124	0.238	FALSE	ENST00000370812.7	-0.15	-0.643	TRUE	0.9	0.689	0.62
LUSC	PITPNM2	ENST00000280562.9	0.148	-0.531	TRUE	ENST00000542749.5	-0.171	-1.773	TRUE	0.78	0.871	0.68
LUSC	PKIG	ENST00000372894.7	0.167	-0.535	TRUE	ENST00000372886.5	-0.18	-2.174	TRUE	1	0.163	0.163
LUSC	PKNOX2	ENST00000526955.1	0.143	-0.686	TRUE	ENST00000298282.13	-0.198	-3.292	TRUE	1	0.118	0.118
LUSC	PLA2G12A	ENST00000502283.1	0.142	1.555	TRUE	ENST00000243501.9	-0.173	-0.798	TRUE	1	0.528	0.528
LUSC	PLA2G1B	ENST00000549767.1	0.355	-1.95	TRUE	ENST00000308366.8	-0.483	-5.189	TRUE	1	0.373	0.373
LUSC	PLEKHA1	ENST00000433307.2	0.407	1.077	TRUE	ENST00000368989.6	-0.324	-3.03	TRUE	0.72	0.996	0.717
LUSC	PLEKHA6	ENST00000414478.1	0.126	0.445	FALSE	ENST00000272203.7	-0.244	-1.042	TRUE	1	0.311	0.311
LUSC	PLEKHM2	ENST00000375793.2	0.181	0.676	TRUE	ENST00000375799.7	-0.187	-0.807	TRUE	1	0.347	0.347
LUSC	PLG	ENST00000484367.5	0.117	0.618	TRUE	ENST00000461414.2	-0.437	-3.092	TRUE	1	0.169	0.169
LUSC	PLG	ENST00000462918.5	0.177	0.077	FALSE	ENST00000461414.2	-0.437	-3.092	TRUE	1	0.261	0.261
LUSC	PLIN5	ENST00000592610.1	0.188	-0.592	TRUE	ENST00000381848.7	-0.141	-2.12	TRUE	1	0.181	0.181
LUSC	PMP22	ENST00000395938.6	0.195	-1.45	TRUE	ENST00000312280.7	-0.182	-3.056	TRUE	0	1	0
LUSC	PP2D1	ENST00000333083.11	0.235	-0.322	FALSE	ENST00000389050.4	-0.243	-2.081	TRUE	0.94	0.444	0.417
LUSC	PPARG	ENST00000397015.6	0.132	-1.282	TRUE	ENST00000287820.10	-0.274	-4.748	TRUE	0.56	0.946	0.53
LUSC	PPARG	ENST00000397015.6	0.132	-1.282	TRUE	ENST00000397012.6	-0.112	-3.548	TRUE	0.14	0.968	0.136
LUSC	PPARG	ENST00000309576.10	0.169	-0.741	TRUE	ENST00000287820.10	-0.274	-4.748	TRUE	0.9	0.91	0.819
LUSC	PPARG	ENST00000309576.10	0.169	-0.741	TRUE	ENST00000397012.6	-0.112	-3.548	TRUE	0.56	0.93	0.521
LUSC	PPCS	ENST00000372561.3	0.126	0.726	TRUE	ENST00000372556.3	-0.153	-0.399	TRUE	0.98	0.243	0.238
LUSC	PPFIA3	ENST00000602351.5	0.169	2.906	TRUE	ENST00000602905.1	-0.308	-1.01	TRUE	1	0.723	0.723
LUSC	PPID	ENST00000307720.3	0.124	0.537	TRUE	ENST00000507213.1	-0.149	-1.068	TRUE	0	1	0
LUSC	PPP1CB	ENST00000296122.10	0.259	1.248	TRUE	ENST00000395366.2	-0.102	-0.139	FALSE	0.18	0.992	0.179
LUSC	PPP1R14A	ENST00000301242.8	0.146	-2.334	TRUE	ENST00000587515.5	-0.16	-3.692	TRUE	0.06	0.974	0.058
LUSC	PPP2R5E	ENST00000422769.6	0.201	0.949	TRUE	ENST00000337537.7	-0.257	-0.637	TRUE	0.88	0.938	0.825
LUSC	PPP3CB	ENST00000342558.3	0.24	0.971	TRUE	ENST00000394829.6	-0.16	-0.97	TRUE	1	0.767	0.767
LUSC	PRAM1	ENST00000594696.1	0.189	-1.738	TRUE	ENST00000423345.4	-0.187	-3.161	TRUE	1	0.329	0.329
LUSC	PRDM1	ENST00000369096.8	0.203	0.963	TRUE	ENST00000369089.3	-0.252	-0.876	TRUE	0.94	0.709	0.666
LUSC	PRDM5	ENST00000505033.1	0.237	0.204	FALSE	ENST00000264808.7	-0.138	-2.116	TRUE	0.88	0.936	0.823
LUSC	PRKAR1B	ENST00000403562.5	0.11	1.517	TRUE	ENST00000544935.5	-0.218	-1.859	TRUE	0.88	0.769	0.677
LUSC	PRKG2	ENST00000545647.5	0.273	0.003	FALSE	ENST00000264399.5	-0.462	-2.806	TRUE	0.86	0.916	0.787
LUSC	PRKG2	ENST00000509474.5	0.16	0.95	TRUE	ENST00000264399.5	-0.462	-2.806	TRUE	1	0.709	0.709
LUSC	PRPF38A	ENST00000474048.1	0.137	0.765	TRUE	ENST00000257181.9	-0.197	-0.434	TRUE	0.68	0.972	0.661
LUSC	PRPH	ENST00000530631.1	0.335	2.65	TRUE	ENST00000257860.8	-0.244	-1.153	TRUE	0.76	0.681	0.517
LUSC	PSD	ENST00000611678.4	0.121	1.298	TRUE	ENST00000492902.2	-0.257	-0.775	TRUE	0.94	0.548	0.515
LUSC	PSIP1	ENST00000397519.6	0.101	0.622	TRUE	ENST00000380738.8	-0.16	-0.598	TRUE	1	0.062	0.062
LUSC	PSMD12	ENST00000584008.5	0.172	1.963	TRUE	ENST00000356126.7	-0.296	-0.123	FALSE	1	0.765	0.765
LUSC	PTCHD4	ENST00000398738.2	0.205	-0.651	TRUE	ENST00000339488.8	-0.209	-2.229	TRUE	0.82	0.641	0.525
LUSC	PTGFR	ENST00000370757.7	0.215	-0.731	FALSE	ENST00000370758.5	-0.156	-3.15	TRUE	0.8	0.476	0.381
LUSC	PTGS1	ENST00000223423.8	0.165	0.148	FALSE	ENST00000362012.6	-0.175	-1.345	TRUE	0.84	0.651	0.547
LUSC	PTP4A1	ENST00000626021.2	0.179	0.369	TRUE	ENST00000370651.5	-0.225	-1.198	TRUE	0.38	0.994	0.378
LUSC	PTP4A2	ENST00000602683.5	0.114	1.072	TRUE	ENST00000602725.5	-0.213	-1.098	TRUE	1	0.369	0.369
LUSC	PTPN6	ENST00000399448.5	0.273	0.467	TRUE	ENST00000318974.13	-0.297	-2.461	TRUE	0.98	0.91	0.891
LUSC	PXMP4	ENST00000217398.3	0.232	-0.221	FALSE	ENST00000409299.7	-0.242	-1.933	TRUE	0.96	0.602	0.578
LUSC	PYGM	ENST00000483742.1	0.252	-0.22	FALSE	ENST00000164139.3	-0.164	-2.616	TRUE	0.92	0.833	0.767
LUSC	PYGM	ENST00000483742.1	0.252	-0.22	FALSE	ENST00000377432.7	-0.197	-2.661	TRUE	0.96	0.745	0.715
LUSC	QKI	ENST00000361758.8	0.268	-0.01	FALSE	ENST00000453779.6	-0.178	-2.797	TRUE	0.84	0.992	0.833
LUSC	RAB27A	ENST00000569493.5	0.168	-0.507	TRUE	ENST00000336787.5	-0.173	-1.88	TRUE	0.98	0.339	0.333
LUSC	RAP1GAP	ENST00000374765.8	0.113	-0.941	TRUE	ENST00000374761.6	-0.1	-1.911	TRUE	0.08	0.962	0.077
LUSC	RAPGEF4	ENST00000397081.7	0.199	3.266	TRUE	ENST00000397087.7	-0.209	-2.824	TRUE	1	0.464	0.464
LUSC	RAPGEF5	ENST00000344041.10	0.33	-0.571	TRUE	ENST00000401957.6	-0.154	-4.128	TRUE	0.4	0.976	0.39
LUSC	RAPGEF5	ENST00000344041.10	0.33	-0.571	TRUE	ENST00000420196.5	-0.174	-3.556	TRUE	0.7	0.98	0.686
LUSC	RASGRF1	ENST00000560334.5	0.101	-2.019	TRUE	ENST00000560943.5	-0.255	-4.443	TRUE	1	0.263	0.263
LUSC	RASIP1	ENST00000601530.1	0.101	-1.336	TRUE	ENST00000621604.4	-0.231	-2.825	TRUE	0.74	0.727	0.538
LUSC	RASSF7	ENST00000397582.7	0.13	-0.332	TRUE	ENST00000454668.2	-0.1	-1.503	TRUE	0	0.976	0
LUSC	RBKS	ENST00000449378.1	0.124	0.087	FALSE	ENST00000453412.1	-0.1	-4.19	TRUE	0.46	0.934	0.43
LUSC	RCAN1	ENST00000313806.8	0.115	0.667	TRUE	ENST00000381132.6	-0.269	-2.636	TRUE	1	0.382	0.382
LUSC	RCAN2	ENST00000330430.10	0.427	0.385	FALSE	ENST00000371374.5	-0.21	-2.998	TRUE	1	0.827	0.827
LUSC	RCAN2	ENST00000330430.10	0.427	0.385	FALSE	ENST00000306764.11	-0.263	-3.2	TRUE	0.98	0.761	0.746
LUSC	RECK	ENST00000479053.1	0.233	-0.181	FALSE	ENST00000377966.3	-0.298	-2.418	TRUE	1	0.287	0.287
LUSC	REEP5	ENST00000511865.6	0.245	0.595	TRUE	ENST00000379638.8	-0.314	-1.382	TRUE	0.94	0.578	0.544
LUSC	RGS19	ENST00000332298.9	0.326	0.413	TRUE	ENST00000395042.1	-0.34	-1.753	TRUE	0.96	0.878	0.842
LUSC	RHOXF1-AS1	ENST00000553843.5	0.299	-0.576	FALSE	ENST00000555831.5	-0.309	-4.26	TRUE	0.3	0.958	0.287
LUSC	RP1-225E12.2	ENST00000619494.1	0.171	0.235	TRUE	ENST00000620411.1	-0.226	-1.34	TRUE	1	0.43	0.43
LUSC	RP11-108M9.4	ENST00000422124.1	0.161	-0.015	FALSE	ENST00000457075.1	-0.119	-1.206	TRUE	0.52	0.833	0.433
LUSC	RP11-144A16.8	ENST00000611126.1	0.358	-1.226	TRUE	ENST00000614969.1	-0.336	-2.854	TRUE	0.68	0.863	0.587
LUSC	RP11-322E11.5	ENST00000591141.1	0.145	-1.351	TRUE	ENST00000586741.1	-0.103	-3.147	TRUE	0.28	0.926	0.259
LUSC	RP11-356O9.2	ENST00000556024.1	0.537	2.68	TRUE	ENST00000553425.5	-0.527	-2.309	TRUE	0.82	0.825	0.677
LUSC	RP11-38L15.3	ENST00000506914.1	0.166	-0.387	FALSE	ENST00000430188.1	-0.166	-2.22	TRUE	1	0.159	0.159
LUSC	RP11-536K7.3	ENST00000397264.4	0.246	-0.853	TRUE	ENST00000448685.1	-0.106	-2.287	TRUE	0.32	0.944	0.302
LUSC	RP11-536K7.3	ENST00000397264.4	0.246	-0.853	TRUE	ENST00000454321.1	-0.14	-2.122	TRUE	0.64	0.787	0.504
LUSC	RP11-864I4.1	ENST00000496634.2	0.106	0.367	TRUE	ENST00000526409.5	-0.102	-0.394	TRUE	1	0.052	0.052
LUSC	RP13-580F15.2	ENST00000576086.1	0.3	-1.52	TRUE	ENST00000577176.1	-0.259	-3.187	TRUE	0.8	0.679	0.543
LUSC	RP5-1198O20.4	ENST00000623351.1	0.316	1.079	TRUE	ENST00000627824.2	-0.134	-3.042	TRUE	0.34	1	0.34
LUSC	RSPH10B	ENST00000477641.1	0.289	-0.181	FALSE	ENST00000337579.4	-0.11	-3.769	TRUE	0.26	0.982	0.255
LUSC	RSPH10B2	ENST00000493745.1	0.328	-0.181	FALSE	ENST00000404077.5	-0.117	-3.546	TRUE	0.24	0.966	0.232
LUSC	RTCA	ENST00000260563.4	0.167	0.827	TRUE	ENST00000370128.8	-0.166	-0.288	TRUE	0.64	0.922	0.59
LUSC	S100A16	ENST00000368706.8	0.21	2.083	TRUE	ENST00000368703.6	-0.128	-0.749	TRUE	0	0.998	0
LUSC	S100A16	ENST00000368706.8	0.21	2.083	TRUE	ENST00000368705.2	-0.11	-1.144	TRUE	0	0.998	0
LUSC	S100A3	ENST00000368712.1	0.105	-0.669	TRUE	ENST00000368713.7	-0.105	-1.757	TRUE	1	0.116	0.116
LUSC	S100A4	ENST00000368715.5	0.115	0.683	TRUE	ENST00000368716.8	-0.257	-2.787	TRUE	1	0.058	0.058
LUSC	SCN7A	ENST00000497562.1	0.326	-0.246	FALSE	ENST00000619410.4	-0.214	-4.945	TRUE	1	0.548	0.548
LUSC	SCOC-AS1	ENST00000608178.5	0.122	0.121	FALSE	ENST00000512692.6	-0.131	-1.542	TRUE	0	0.97	0
LUSC	SCRN3	ENST00000549848.5	0.236	2.363	TRUE	ENST00000272732.10	-0.172	-0.254	TRUE	1	0.787	0.787
LUSC	SEC14L3	ENST00000434642.5	0.279	-2.4	TRUE	ENST00000215812.8	-0.562	-5.01	TRUE	0.92	0.765	0.704
LUSC	SEC14L3	ENST00000403066.5	0.247	-2.933	TRUE	ENST00000215812.8	-0.562	-5.01	TRUE	0.98	0.721	0.706
LUSC	SEMA3E	ENST00000427262.5	0.217	-0.235	FALSE	ENST00000307792.7	-0.366	-2.469	TRUE	0.96	0.637	0.611
LUSC	SENP8	ENST00000542035.2	0.135	0.272	FALSE	ENST00000340912.5	-0.126	-0.782	TRUE	0.38	0.92	0.349
LUSC	SEPT8	ENST00000296873.11	0.115	1.541	TRUE	ENST00000378719.6	-0.266	-2.984	TRUE	1	0.894	0.894
LUSC	SFR1	ENST00000369727.3	0.26	0.711	TRUE	ENST00000369729.7	-0.245	-0.986	TRUE	0.72	0.88	0.633
LUSC	SH2D4B	ENST00000339284.6	0.292	-0.851	TRUE	ENST00000313455.5	-0.255	-3.294	TRUE	0.92	0.468	0.43
LUSC	SH3BP2	ENST00000503393.6	0.119	1.316	TRUE	ENST00000442312.6	-0.131	-1.745	TRUE	0.96	0.807	0.775
LUSC	SH3GLB1	ENST00000482504.1	0.23	0.494	TRUE	ENST00000370558.8	-0.217	-1.035	TRUE	0.38	0.99	0.376
LUSC	SHC3	ENST00000375831.1	0.238	-0.119	FALSE	ENST00000375835.8	-0.238	-2.959	TRUE	1	0.293	0.293
LUSC	SHROOM2	ENST00000418909.6	0.249	1.345	TRUE	ENST00000380913.7	-0.275	-0.416	TRUE	0.74	0.916	0.678
LUSC	SLC14A1	ENST00000321925.8	0.192	1.341	TRUE	ENST00000619403.4	-0.108	-5.057	TRUE	0.86	0.544	0.468
LUSC	SLC25A25	ENST00000373068.6	0.267	0.754	TRUE	ENST00000373064.9	-0.262	-2.31	TRUE	0.98	0.388	0.38
LUSC	SLC29A1	ENST00000371755.7	0.378	2.662	TRUE	ENST00000427851.6	-0.406	-1.738	TRUE	1	0.709	0.709
LUSC	SLC38A5	ENST00000620913.4	0.157	1.518	TRUE	ENST00000619100.4	-0.271	-2.806	TRUE	0.84	0.984	0.827
LUSC	SLC5A1	ENST00000266088.8	0.333	2.107	TRUE	ENST00000543737.2	-0.424	-3.635	TRUE	0.98	0.576	0.565
LUSC	SLC5A2	ENST00000568188.1	0.157	-0.729	TRUE	ENST00000330498.3	-0.152	-3.208	TRUE	0.18	0.956	0.172
LUSC	SLC5A9	ENST00000471020.1	0.102	-2.673	TRUE	ENST00000438567.6	-0.29	-4.764	TRUE	0.94	0.462	0.434
LUSC	SLC6A13	ENST00000445055.6	0.118	-0.732	TRUE	ENST00000343164.8	-0.419	-3.531	TRUE	0.96	0.556	0.534
LUSC	SLC6A20	ENST00000353278.8	0.24	-1.197	TRUE	ENST00000358525.8	-0.291	-3.433	TRUE	0.92	0.568	0.523
LUSC	SLFNL1	ENST00000359345.5	0.747	0.917	TRUE	ENST00000302946.12	-0.722	-5.604	TRUE	1	0.88	0.88
LUSC	SLIT3	ENST00000332966.8	0.2	-2.385	TRUE	ENST00000404867.7	-0.211	-4.054	TRUE	0.62	0.918	0.569
LUSC	SLK	ENST00000369755.3	0.191	-0.062	FALSE	ENST00000335753.8	-0.223	-1.937	TRUE	0.3	0.938	0.281
LUSC	SMARCC2	ENST00000267064.8	0.138	0.262	TRUE	ENST00000347471.8	-0.161	-3.696	TRUE	0.04	1	0.04
LUSC	SMURF2	ENST00000262435.13	0.128	0.179	FALSE	ENST00000582081.5	-0.154	-1.252	TRUE	0.86	0.849	0.73
LUSC	SNX1	ENST00000559844.5	0.105	-0.346	TRUE	ENST00000380285.7	-0.106	-1.845	TRUE	0	1	0
LUSC	SNX24	ENST00000506996.5	0.13	-0.095	FALSE	ENST00000261369.8	-0.107	-1.124	TRUE	0.94	0.422	0.396
LUSC	SNX33	ENST00000569152.1	0.129	-0.171	FALSE	ENST00000308527.5	-0.129	-1.009	TRUE	0.18	0.994	0.179
LUSC	SOGA3	ENST00000556132.5	0.119	-2.132	TRUE	ENST00000473298.6	-0.303	-4.452	TRUE	0.96	0.476	0.457
LUSC	SPTAN1	ENST00000372731.8	0.145	0.239	FALSE	ENST00000358161.9	-0.108	-2.496	TRUE	0.88	0.95	0.836
LUSC	SPTAN1	ENST00000372731.8	0.145	0.239	FALSE	ENST00000372739.5	-0.119	-2.614	TRUE	0.88	0.962	0.846
LUSC	SRD5A1	ENST00000513117.1	0.184	3.288	TRUE	ENST00000274192.6	-0.279	1.529	TRUE	0.96	0.904	0.867
LUSC	SREK1IP1	ENST00000622404.1	0.109	1.696	TRUE	ENST00000513458.8	-0.176	-0.849	TRUE	1	0.478	0.478
LUSC	SRSF6	ENST00000483871.6	0.176	0.752	TRUE	ENST00000244020.4	-0.176	-0.341	TRUE	0.52	0.952	0.495
LUSC	STAC3	ENST00000554003.1	0.109	0.906	TRUE	ENST00000554578.5	-0.386	-2.202	TRUE	1	0.287	0.287
LUSC	STARD13	ENST00000399365.7	0.194	-1.39	TRUE	ENST00000336934.9	-0.257	-3.145	TRUE	1	0.438	0.438
LUSC	STARD5	ENST00000325346.6	0.269	2.937	TRUE	ENST00000302824.6	-0.339	-0.291	TRUE	0.56	0.978	0.548
LUSC	STARD8	ENST00000488088.1	0.359	-0.59	TRUE	ENST00000374597.3	-0.376	-3.203	TRUE	1	0.59	0.59
LUSC	STARD9	ENST00000568493.1	0.106	-0.513	TRUE	ENST00000290607.11	-0.109	-2.753	TRUE	1	0.293	0.293
LUSC	STARD9	ENST00000564158.5	0.119	-0.466	TRUE	ENST00000290607.11	-0.109	-2.753	TRUE	1	0.319	0.319
LUSC	STK33	ENST00000486305.6	0.241	-0.074	FALSE	ENST00000473980.5	-0.11	-2.268	TRUE	0.84	0.775	0.651
LUSC	STK33	ENST00000486305.6	0.241	-0.074	FALSE	ENST00000534493.5	-0.104	-2.411	TRUE	0.76	0.819	0.623
LUSC	STMND1	ENST00000366215.2	0.306	-0.68	TRUE	ENST00000536551.5	-0.398	-3.102	TRUE	0.8	0.741	0.593
LUSC	STXBP6	ENST00000546511.5	0.231	-0.844	TRUE	ENST00000396700.5	-0.265	-3.661	TRUE	0.82	0.869	0.713
LUSC	SULT1A2	ENST00000533150.5	0.196	-1.183	TRUE	ENST00000335715.8	-0.414	-3.259	TRUE	1	0.406	0.406
LUSC	SULT1A2	ENST00000534108.5	0.162	-1.703	TRUE	ENST00000335715.8	-0.414	-3.259	TRUE	1	0.446	0.446
LUSC	SULT1A3	ENST00000561533.1	0.111	0.468	TRUE	ENST00000338971.9	-0.519	-3.665	TRUE	0.94	0.779	0.732
LUSC	SULT1A3	ENST00000569409.1	0.162	1.375	TRUE	ENST00000338971.9	-0.519	-3.665	TRUE	0.96	0.773	0.742
LUSC	SULT1A3	ENST00000395138.6	0.204	0.445	TRUE	ENST00000338971.9	-0.519	-3.665	TRUE	0.96	0.882	0.846
LUSC	SYNC	ENST00000373484.4	0.221	-1.697	TRUE	ENST00000409190.7	-0.287	-3.351	TRUE	0.52	0.944	0.491
LUSC	SYNE3	ENST00000555759.1	0.105	-0.156	FALSE	ENST00000557275.5	-0.279	-2.257	TRUE	1	0.018	0.018
LUSC	SYNE3	ENST00000553340.1	0.146	-0.104	FALSE	ENST00000557275.5	-0.279	-2.257	TRUE	1	0.064	0.064
LUSC	SYNJ2BP	ENST00000554216.1	0.246	1.045	TRUE	ENST00000256366.5	-0.246	-1.06	TRUE	1	0.221	0.221
LUSC	SYT15	ENST00000449358.2	0.162	-1.688	TRUE	ENST00000374323.8	-0.12	-2.85	TRUE	1	0.522	0.522
LUSC	TARID	ENST00000419627.1	0.133	1.612	TRUE	ENST00000630728.1	-0.314	-4.195	TRUE	0.92	0.442	0.406
LUSC	TBC1D14	ENST00000451522.6	0.155	1.181	TRUE	ENST00000448507.5	-0.13	-1.153	TRUE	0.88	0.944	0.831
LUSC	TBC1D8B	ENST00000481617.6	0.296	2.005	TRUE	ENST00000357242.9	-0.292	-0.322	TRUE	0.58	0.954	0.553
LUSC	TBX5	ENST00000349716.9	0.165	-1.833	TRUE	ENST00000310346.8	-0.152	-3.143	TRUE	0.44	0.819	0.36
LUSC	TCEB3	ENST00000609199.1	0.282	1.149	TRUE	ENST00000613537.4	-0.275	-1.064	TRUE	1	0.516	0.516
LUSC	TEF	ENST00000266304.8	0.549	0.802	TRUE	ENST00000406644.7	-0.549	-3.239	TRUE	0.86	0.978	0.841
LUSC	TEX10	ENST00000374902.8	0.161	0.975	TRUE	ENST00000477648.1	-0.145	-0.774	TRUE	0	1	0
LUSC	TFDP2	ENST00000479040.5	0.251	2.923	TRUE	ENST00000499676.5	-0.234	-1.405	TRUE	0.82	0.97	0.795
LUSC	TGM1	ENST00000206765.10	0.398	2.108	TRUE	ENST00000544573.5	-0.28	-1.734	TRUE	0.86	0.922	0.793
LUSC	TGM1	ENST00000206765.10	0.398	2.108	TRUE	ENST00000559136.1	-0.254	-3.491	TRUE	0.82	0.974	0.799
LUSC	TMC2	ENST00000496948.2	0.463	0.153	FALSE	ENST00000358864.1	-0.463	-2.987	TRUE	0.72	0.982	0.707
LUSC	TMED10	ENST00000557670.5	0.12	1.302	TRUE	ENST00000303575.8	-0.291	-0.201	TRUE	1	0.552	0.552
LUSC	TMED6	ENST00000568748.1	0.118	-0.426	TRUE	ENST00000288025.3	-0.118	-1.834	TRUE	1	0.032	0.032
LUSC	TMEM106B	ENST00000396668.7	0.115	1.437	TRUE	ENST00000396667.7	-0.187	0.009	FALSE	0.08	0.998	0.08
LUSC	TMEM245	ENST00000413712.6	0.179	2.037	TRUE	ENST00000374586.7	-0.276	-1.45	TRUE	1	0.084	0.084
LUSC	TNFRSF8	ENST00000263932.6	0.289	0.879	TRUE	ENST00000413146.6	-0.447	-2.238	TRUE	0.96	0.498	0.478
LUSC	TNNI2	ENST00000381911.5	0.242	1.934	TRUE	ENST00000381905.3	-0.208	-2.905	TRUE	0.98	0.518	0.508
LUSC	TPK1	ENST00000548460.2	0.113	-0.662	TRUE	ENST00000360057.7	-0.208	-2.023	TRUE	1	0.237	0.237
LUSC	TPM1	ENST00000358278.7	0.239	1.397	TRUE	ENST00000267996.11	-0.201	-1.662	TRUE	0.9	0.938	0.844
LUSC	TPX2	ENST00000300403.10	0.2	4.621	TRUE	ENST00000340513.4	-0.2	1.5	TRUE	0.1	0.998	0.1
LUSC	TRAPPC5	ENST00000426877.2	0.269	3.786	TRUE	ENST00000595985.1	-0.278	0.138	FALSE	1	0.044	0.044
LUSC	TRIP11	ENST00000554357.5	0.173	0.775	TRUE	ENST00000267622.8	-0.234	-0.88	TRUE	1	0.709	0.709
LUSC	TTC16	ENST00000489226.5	0.327	-0.994	TRUE	ENST00000373289.3	-0.327	-3.272	TRUE	0.72	0.835	0.601
LUSC	TYW3	ENST00000479111.5	0.229	1.154	TRUE	ENST00000370867.7	-0.239	-0.508	TRUE	0.94	0.673	0.632
LUSC	UACA	ENST00000539319.5	0.138	-0.217	TRUE	ENST00000322954.10	-0.126	-1.818	TRUE	0.9	0.944	0.849
LUSC	UBASH3B	ENST00000284273.5	0.286	-1.344	TRUE	ENST00000529998.5	-0.354	-4.195	TRUE	0.64	0.984	0.63
LUSC	UHRF1	ENST00000624301.3	0.675	5.395	TRUE	ENST00000612630.4	-0.565	1.219	TRUE	0.88	0.98	0.862
LUSC	UNG	ENST00000242576.6	0.441	3.746	TRUE	ENST00000336865.6	-0.425	0.452	TRUE	1	0.743	0.743
LUSC	USHBP1	ENST00000598309.1	0.331	0.451	TRUE	ENST00000431146.6	-0.185	-6.795	TRUE	0.8	0.98	0.784
LUSC	USHBP1	ENST00000598309.1	0.331	0.451	TRUE	ENST00000324554.9	-0.163	-4.327	TRUE	0.94	0.902	0.848
LUSC	USHBP1	ENST00000597928.5	0.118	-1.646	TRUE	ENST00000431146.6	-0.185	-6.795	TRUE	0.54	0.988	0.533
LUSC	USHBP1	ENST00000597928.5	0.118	-1.646	TRUE	ENST00000324554.9	-0.163	-4.327	TRUE	0.74	0.918	0.679
LUSC	USP47	ENST00000527733.5	0.101	0.034	FALSE	ENST00000399455.2	-0.119	-1.936	TRUE	0.08	0.998	0.08
LUSC	UVRAG	ENST00000531818.5	0.111	0.307	TRUE	ENST00000356136.7	-0.175	-1.136	TRUE	0.78	0.843	0.658
LUSC	WASF3	ENST00000335327.5	0.314	-0.341	FALSE	ENST00000361042.8	-0.318	-2.942	TRUE	1	0.556	0.556
LUSC	WBP2NL	ENST00000461730.1	0.219	0.854	TRUE	ENST00000328823.13	-0.122	-1.581	TRUE	0	1	0
LUSC	WDR26	ENST00000486652.5	0.154	0.743	TRUE	ENST00000414423.6	-0.12	-0.295	TRUE	0.9	0.761	0.685
LUSC	WDR93	ENST00000558000.1	0.196	-0.469	TRUE	ENST00000268130.11	-0.273	-2.678	TRUE	0.58	0.896	0.519
LUSC	WFDC1	ENST00000567056.1	0.112	-0.686	TRUE	ENST00000568638.1	-0.117	-3.145	TRUE	1	0.345	0.345
LUSC	WRB	ENST00000380708.5	0.2	1.191	TRUE	ENST00000333781.9	-0.214	-1.088	TRUE	1	0.255	0.255
LUSC	YIPF4	ENST00000437765.1	0.11	0.963	TRUE	ENST00000238831.8	-0.123	-0.124	FALSE	0	1	0
LUSC	YY1	ENST00000554804.1	0.152	1.506	TRUE	ENST00000262238.8	-0.259	-0.066	FALSE	0.98	0.721	0.706
LUSC	ZBTB16	ENST00000541602.5	0.326	-0.703	TRUE	ENST00000335953.8	-0.35	-4.713	TRUE	1	0.582	0.582
LUSC	ZC3H10	ENST00000551880.1	0.107	1.755	TRUE	ENST00000257940.6	-0.117	-0.393	TRUE	1	0	0
LUSC	ZC3H8	ENST00000272570.9	0.246	2.524	TRUE	ENST00000409573.6	-0.166	0.198	FALSE	0.28	0.982	0.275
LUSC	ZHX3	ENST00000432768.6	0.199	1.302	TRUE	ENST00000309060.7	-0.237	-2.223	TRUE	0.94	0.647	0.608
LUSC	ZNF219	ENST00000451119.6	0.247	1.961	TRUE	ENST00000421093.6	-0.324	-1.51	TRUE	0.98	0.753	0.738
LUSC	ZNF326	ENST00000340281.8	0.165	1.078	TRUE	ENST00000370447.3	-0.139	-0.618	TRUE	0.04	0.996	0.04
LUSC	ZNF385A	ENST00000338010.9	0.497	3.09	TRUE	ENST00000394313.6	-0.484	-1.582	TRUE	0.98	0.962	0.943
LUSC	ZNF385B	ENST00000410066.5	0.13	-2.119	TRUE	ENST00000409343.5	-0.119	-4.822	TRUE	0.92	0.566	0.521
LUSC	ZNF493	ENST00000599517.1	0.179	0.307	TRUE	ENST00000392288.6	-0.155	-1.468	TRUE	1	0.62	0.62
LUSC	ZNF540	ENST00000589285.1	0.168	-0.705	TRUE	ENST00000316433.8	-0.17	-2.913	TRUE	0.7	0.825	0.578
LIHC	ADORA3	ENST00000241356.4	0.25	-0.405	FALSE	ENST00000442484.2	-0.32	-2.318	TRUE	0.94	0.577	0.543
LIHC	ALDH8A1	ENST00000367845.6	0.138	-1.071	TRUE	ENST00000265605.6	-0.162	-2.174	TRUE	0.98	0.154	0.151
LIHC	ANGPTL6	ENST00000592641.5	0.198	-2.58	TRUE	ENST00000253109.4	-0.296	-4.665	TRUE	0.22	0.913	0.201
LIHC	ANKRD55	ENST00000505970.2	0.359	-0.221	FALSE	ENST00000434982.2	-0.433	-4.166	TRUE	0.86	0.813	0.699
LIHC	ARHGAP10	ENST00000336498.7	0.163	-0.42	FALSE	ENST00000506020.5	-0.143	-2.444	TRUE	0.74	0.596	0.441
LIHC	ARHGAP10	ENST00000336498.7	0.163	-0.42	FALSE	ENST00000513548.1	-0.126	-2.837	TRUE	0.74	0.789	0.584
LIHC	C4orf3	ENST00000504110.1	0.162	0.24	FALSE	ENST00000399075.6	-0.162	-0.813	TRUE	0.98	0.588	0.576
LIHC	CCBE1	ENST00000398179.3	0.49	-1.567	TRUE	ENST00000439986.8	-0.503	-3.819	TRUE	0.72	0.837	0.603
LIHC	CCDC176	ENST00000394009.4	0.204	0.32	TRUE	ENST00000477986.2	-0.23	-1.655	TRUE	0.98	0.501	0.491
LIHC	CCDC176	ENST00000394009.4	0.204	0.32	TRUE	ENST00000492247.3	-0.119	-1.905	TRUE	0.78	0.835	0.651
LIHC	CD160	ENST00000616463.1	0.177	-0.134	FALSE	ENST00000369288.6	-0.408	-2.433	TRUE	0.88	0.501	0.441
LIHC	CDC37L1-AS1	ENST00000607997.1	0.106	0.052	FALSE	ENST00000609131.1	-0.106	-1.053	TRUE	1	0.033	0.033
LIHC	CLEC1B	ENST00000398937.6	0.292	-4.112	TRUE	ENST00000298527.10	-0.705	-5.343	TRUE	0.98	0.379	0.372
LIHC	CLEC4M	ENST00000601089.1	0.59	-2.576	TRUE	ENST00000248228.8	-0.467	-5.997	TRUE	0.96	0.797	0.765
LIHC	CLMN	ENST00000298912.8	0.127	0.231	FALSE	ENST00000556454.1	-0.164	-0.905	TRUE	1	0.336	0.336
LIHC	CLN8	ENST00000331222.4	0.166	-0.592	TRUE	ENST00000520991.2	-0.162	-1.945	TRUE	0.92	0.493	0.454
LIHC	CNTLN	ENST00000380647.7	0.132	-0.08	FALSE	ENST00000380641.4	-0.14	-1.1	TRUE	0.66	0.894	0.59
LIHC	COMT	ENST00000467943.5	0.111	0.707	TRUE	ENST00000449653.5	-0.17	-1.102	TRUE	1	0	0
LIHC	COX10	ENST00000261643.7	0.121	-0.119	FALSE	ENST00000429152.6	-0.121	-1.059	TRUE	0.06	0.992	0.06
LIHC	CPAMD8	ENST00000600235.5	0.2	0.604	TRUE	ENST00000443236.5	-0.112	-2.258	TRUE	0.26	0.981	0.255
LIHC	CPAMD8	ENST00000600235.5	0.2	0.604	TRUE	ENST00000594249.5	-0.196	-2.498	TRUE	0.56	0.949	0.531
LIHC	CPEB3	ENST00000412050.8	0.249	-1.141	TRUE	ENST00000614585.4	-0.269	-2.896	TRUE	1	0.314	0.314
LIHC	CRHBP	ENST00000514258.1	0.171	-2.532	TRUE	ENST00000274368.8	-0.292	-4.545	TRUE	1	0.173	0.173
LIHC	CRHBP	ENST00000503763.1	0.104	-3.64	TRUE	ENST00000274368.8	-0.292	-4.545	TRUE	1	0.22	0.22
LIHC	CSAD	ENST00000379850.7	0.104	2.496	TRUE	ENST00000490589.5	-0.236	-1.812	TRUE	1	0.531	0.531
LIHC	CSAD	ENST00000379850.7	0.104	2.496	TRUE	ENST00000379846.5	-0.231	-1.572	TRUE	1	0.32	0.32
LIHC	DIAPH3	ENST00000400324.8	0.36	3.824	TRUE	ENST00000615942.1	-0.275	0.241	FALSE	0.42	0.959	0.403
LIHC	DISP1	ENST00000284476.7	0.188	0.458	TRUE	ENST00000360254.3	-0.198	-2.002	TRUE	0.08	1	0.08
LIHC	ENO3	ENST00000522425.5	0.174	-0.183	FALSE	ENST00000519584.5	-0.106	-2.212	TRUE	0.34	0.984	0.334
LIHC	ENO3	ENST00000522425.5	0.174	-0.183	FALSE	ENST00000323997.10	-0.188	-2.079	TRUE	0.82	0.829	0.68
LIHC	FAM83F	ENST00000333407.10	0.53	-0.794	TRUE	ENST00000473717.1	-0.529	-2.64	TRUE	0.98	0.634	0.621
LIHC	FGGY	ENST00000371210.1	0.131	1.067	TRUE	ENST00000303721.11	-0.173	-2.634	TRUE	0.24	0.957	0.23
LIHC	GPM6A	ENST00000393658.6	0.401	-1.855	TRUE	ENST00000280187.11	-0.388	-3.346	TRUE	0.9	0.821	0.739
LIHC	GPR75-ASB3	ENST00000263634.7	0.141	0.15	FALSE	ENST00000406053.5	-0.188	-1.099	TRUE	0.58	0.916	0.531
LIHC	HAMP	ENST00000593580.1	0.127	-1.977	TRUE	ENST00000598398.5	-0.183	-3.798	TRUE	1	0.309	0.309
LIHC	HGFAC	ENST00000506132.1	0.12	-0.646	FALSE	ENST00000382774.7	-0.264	-1.999	TRUE	1	0.138	0.138
LIHC	HGFAC	ENST00000509689.5	0.121	-0.568	FALSE	ENST00000382774.7	-0.264	-1.999	TRUE	1	0.122	0.122
LIHC	HIST1H2BN	ENST00000606613.1	0.151	1.171	TRUE	ENST00000612898.1	-0.55	-1.916	TRUE	0.98	0.805	0.789
LIHC	HIST1H2BN	ENST00000449538.3	0.367	2.73	TRUE	ENST00000612898.1	-0.55	-1.916	TRUE	1	0.827	0.827
LIHC	HLF	ENST00000226067.9	0.231	-0.214	FALSE	ENST00000575345.5	-0.234	-1.558	TRUE	0.7	0.87	0.609
LIHC	HOGA1	ENST00000370647.8	0.186	0.288	FALSE	ENST00000370646.8	-0.203	-2.076	TRUE	1	0.211	0.211
LIHC	IFITM10	ENST00000340134.4	0.337	1.017	TRUE	ENST00000382123.1	-0.305	-1.247	TRUE	0.48	0.902	0.433
LIHC	IGF1	ENST00000307046.8	0.125	-0.935	TRUE	ENST00000337514.10	-0.266	-2.508	TRUE	0.72	0.835	0.601
LIHC	IL13RA2	ENST00000243213.1	0.144	-1.481	TRUE	ENST00000468224.1	-0.184	-3.922	TRUE	0	0.881	0
LIHC	IL1RAP	ENST00000447382.5	0.102	-1.472	TRUE	ENST00000434491.5	-0.128	-3.639	TRUE	0.7	0.634	0.444
LIHC	IL1RAP	ENST00000447382.5	0.102	-1.472	TRUE	ENST00000412080.1	-0.175	-4.016	TRUE	0.8	0.756	0.605
LIHC	ING2	ENST00000302327.3	0.12	-0.079	FALSE	ENST00000412117.1	-0.12	-1.108	TRUE	0	1	0
LIHC	IRGQ	ENST00000596409.1	0.402	2.429	TRUE	ENST00000422989.5	-0.402	-0.281	TRUE	0.98	0.726	0.712
LIHC	ISLR	ENST00000395118.1	0.247	0.801	FALSE	ENST00000249842.7	-0.265	-1.064	TRUE	0.58	0.81	0.47
LIHC	KIF18A	ENST00000263181.6	0.418	3.48	TRUE	ENST00000533466.1	-0.405	-0.01	FALSE	0.64	0.916	0.586
LIHC	KLHL36	ENST00000325279.4	0.173	0.504	TRUE	ENST00000564996.5	-0.159	-0.767	TRUE	0.98	0.263	0.258
LIHC	LINC01272	ENST00000425497.5	0.194	0.94	TRUE	ENST00000422459.1	-0.212	-2.942	TRUE	0.96	0.653	0.627
LIHC	LRAT	ENST00000336356.3	0.146	-1.47	TRUE	ENST00000510733.1	-0.518	-3.973	TRUE	0.78	0.748	0.583
LIHC	LRAT	ENST00000500890.6	0.167	-0.267	FALSE	ENST00000510733.1	-0.518	-3.973	TRUE	0.94	0.718	0.675
LIHC	LRRC16B	ENST00000342740.5	0.367	0.688	TRUE	ENST00000560349.1	-0.49	-2.684	TRUE	0.94	0.645	0.606
LIHC	MAOA	ENST00000338702.3	0.133	-0.636	TRUE	ENST00000490604.1	-0.137	-1.494	TRUE	0.18	0.978	0.176
LIHC	MAP2K1	ENST00000307102.9	0.131	-0.985	TRUE	ENST00000566326.1	-0.135	-1.796	TRUE	0.98	0.157	0.154
LIHC	MT1F	ENST00000334350.6	0.179	-2.771	TRUE	ENST00000568475.1	-0.188	-3.273	TRUE	0.06	0.973	0.058
LIHC	MTBP	ENST00000305949.5	0.198	1.849	TRUE	ENST00000522308.1	-0.184	0.019	FALSE	0.3	0.962	0.289
LIHC	NDC80	ENST00000261597.8	0.226	3.294	TRUE	ENST00000576274.2	-0.188	0.662	TRUE	0.2	1	0.2
LIHC	NEIL3	ENST00000264596.3	0.437	4.297	TRUE	ENST00000513321.1	-0.317	0.035	FALSE	0.46	0.911	0.419
LIHC	NR1I2	ENST00000493757.1	0.12	-0.299	FALSE	ENST00000337940.4	-0.133	-1.649	TRUE	1	0.117	0.117
LIHC	NR4A2	ENST00000409572.5	0.199	0.584	TRUE	ENST00000339562.8	-0.191	-2.11	TRUE	1	0.103	0.103
LIHC	NTHL1	ENST00000219066.5	0.392	0.493	TRUE	ENST00000562951.5	-0.268	-1.517	TRUE	0.88	0.889	0.782
LIHC	NTHL1	ENST00000219066.5	0.392	0.493	TRUE	ENST00000561862.5	-0.156	-2.443	TRUE	0.36	0.989	0.356
LIHC	PEMT	ENST00000255389.9	0.3	0.331	TRUE	ENST00000395783.5	-0.382	-1.879	TRUE	1	0.417	0.417
LIHC	PPID	ENST00000307720.3	0.199	-0.3	TRUE	ENST00000507213.1	-0.224	-1.463	TRUE	0.98	0.434	0.425
LIHC	PRAM1	ENST00000594696.1	0.164	-0.584	TRUE	ENST00000423345.4	-0.211	-1.745	TRUE	0.9	0.45	0.405
LIHC	QKI	ENST00000361758.8	0.177	0.018	FALSE	ENST00000361752.7	-0.11	-1.534	TRUE	0.06	0.978	0.059
LIHC	RCL1	ENST00000381750.8	0.167	-0.08	FALSE	ENST00000448872.6	-0.272	-1.905	TRUE	1	0.293	0.293
LIHC	RNF139-AS1	ENST00000530778.1	0.228	2.098	TRUE	ENST00000499418.2	-0.207	0.237	FALSE	0.2	0.995	0.199
LIHC	RP11-273G15.2	ENST00000518024.1	0.265	0.158	FALSE	ENST00000517833.1	-0.288	-2.238	TRUE	1	0.553	0.553
LIHC	RP11-622A1.2	ENST00000504368.1	0.113	0.564	FALSE	ENST00000508147.1	-0.158	-1.169	TRUE	1	0.038	0.038
LIHC	SARDH	ENST00000439388.5	0.154	0.113	FALSE	ENST00000371872.8	-0.194	-2.038	TRUE	1	0.339	0.339
LIHC	SCP2	ENST00000435345.6	0.102	-0.749	TRUE	ENST00000371514.7	-0.245	-1.905	TRUE	0.96	0.734	0.705
LIHC	SLC25A16	ENST00000265870.7	0.164	1.629	TRUE	ENST00000609923.5	-0.171	-0.818	TRUE	1	0.206	0.206
LIHC	SLC39A14	ENST00000381237.5	0.205	-0.917	TRUE	ENST00000359741.9	-0.205	-2.028	TRUE	0.96	0.352	0.338
LIHC	SLITRK3	ENST00000241274.3	0.192	-2.19	TRUE	ENST00000475390.1	-0.358	-3.665	TRUE	0.44	0.783	0.345
LIHC	SMCO4	ENST00000526869.1	0.151	0.693	TRUE	ENST00000527149.5	-0.151	-1.21	TRUE	0.82	0.883	0.724
LIHC	SPATA7	ENST00000356583.9	0.309	0.025	FALSE	ENST00000553885.5	-0.42	-3.028	TRUE	0.82	0.883	0.724
LIHC	SYCE2	ENST00000293695.7	0.196	1.928	TRUE	ENST00000591229.1	-0.28	-0.388	FALSE	0.96	0.236	0.226
LIHC	TIMD4	ENST00000406964.5	0.111	-1.52	TRUE	ENST00000274532.6	-0.343	-3.623	TRUE	0.98	0.222	0.218
LIHC	TRIP13	ENST00000166345.7	0.27	3.53	TRUE	ENST00000512024.5	-0.192	0.373	FALSE	0.28	0.995	0.278
LIHC	TRPM8	ENST00000324695.8	0.134	3.446	TRUE	ENST00000433712.6	-0.118	-2.358	TRUE	1	0.404	0.404
LIHC	UGT2A1	ENST00000512704.5	0.216	0.686	FALSE	ENST00000514341.1	-0.166	-2.629	TRUE	0.54	0.607	0.328
LIHC	UGT2A1	ENST00000512704.5	0.216	0.686	FALSE	ENST00000503640.5	-0.209	-2.342	TRUE	0.62	0.648	0.402
LIHC	USO1	ENST00000514213.6	0.236	0.174	FALSE	ENST00000264904.8	-0.238	-1.379	TRUE	0.7	0.854	0.598
LIHC	ZGPAT	ENST00000355969.10	0.194	-1.093	TRUE	ENST00000328969.5	-0.382	-2.816	TRUE	0.72	0.919	0.661
LIHC	ZNF141	ENST00000579770.1	0.128	0.884	TRUE	ENST00000240499.7	-0.223	-1.009	TRUE	0.9	0.783	0.705
LIHC	ZNF793	ENST00000445217.5	0.113	0.191	FALSE	ENST00000542455.2	-0.341	-2.322	TRUE	0.64	0.84	0.538
HNSC	ABLIM1	ENST00000392952.7	0.129	-1.006	TRUE	ENST00000392955.7	-0.152	-3.24	TRUE	0.068	0.998	0.068
HNSC	AC074117.10	ENST00000447070.1	0.168	2.599	TRUE	ENST00000453289.1	-0.127	0.115	FALSE	0	1	0
HNSC	ACOT2	ENST00000238651.9	0.117	0.12	FALSE	ENST00000613168.1	-0.154	-3.219	TRUE	0.227	0.986	0.224
HNSC	ACOX2	ENST00000467738.1	0.15	-1.297	TRUE	ENST00000302819.9	-0.22	-3.705	TRUE	0.455	0.778	0.354
HNSC	ACPP	ENST00000351273.11	0.139	-1.392	TRUE	ENST00000336375.9	-0.158	-2.499	TRUE	0.636	0.809	0.515
HNSC	ACSBG1	ENST00000558793.1	0.254	0.749	TRUE	ENST00000559241.5	-0.113	-5.922	TRUE	0.523	0.728	0.38
HNSC	ACVRL1	ENST00000550683.5	0.108	-0.184	FALSE	ENST00000388922.8	-0.157	-1.283	TRUE	0.114	0.998	0.113
HNSC	ADAMTS9-AS2	ENST00000460833.1	0.262	-0.233	FALSE	ENST00000481312.1	-0.202	-2.395	TRUE	0.795	0.544	0.433
HNSC	ADAMTSL3	ENST00000569510.5	0.253	0.436	TRUE	ENST00000286744.9	-0.185	-1.851	TRUE	0.273	0.969	0.264
HNSC	ADAT3	ENST00000329478.3	0.138	-0.002	FALSE	ENST00000454697.1	-0.138	-1.701	TRUE	0.045	0.996	0.045
HNSC	ADH4	ENST00000629236.2	0.521	1.079	TRUE	ENST00000265512.11	-0.542	-5.374	TRUE	0.705	0.801	0.564
HNSC	ADRA1A	ENST00000519096.5	0.305	0.405	FALSE	ENST00000380586.5	-0.138	-2.666	TRUE	0.5	0.836	0.418
HNSC	AK7	ENST00000555570.1	0.158	-0.018	FALSE	ENST00000267584.8	-0.159	-2.743	TRUE	0.705	0.757	0.533
HNSC	AL035610.1	ENST00000631186.1	0.481	1.082	TRUE	ENST00000423808.2	-0.219	-2.695	TRUE	0.659	0.956	0.63
HNSC	AL035610.1	ENST00000631186.1	0.481	1.082	TRUE	ENST00000436878.1	-0.124	-4.018	TRUE	0.386	0.988	0.382
HNSC	AMY1A	ENST00000430659.5	0.448	-3.153	TRUE	ENST00000370083.8	-0.535	-13.337	TRUE	0.636	0.944	0.601
HNSC	ANK1	ENST00000347528.8	0.129	1.371	TRUE	ENST00000314214.12	-0.326	-5.235	TRUE	0.614	0.799	0.49
HNSC	ANKRD2	ENST00000307518.9	0.162	-1.168	TRUE	ENST00000370655.5	-0.183	-3.129	TRUE	0.432	0.77	0.333
HNSC	ANKRD39	ENST00000393537.4	0.138	0.859	TRUE	ENST00000443120.5	-0.138	-2.135	TRUE	0.159	0.996	0.158
HNSC	AQP4-AS1	ENST00000568797.3	0.284	-0.525	TRUE	ENST00000578701.5	-0.209	-4.102	TRUE	0.386	0.875	0.338
HNSC	ARSF	ENST00000381127.5	0.379	-2.244	TRUE	ENST00000359361.2	-0.393	-4.669	TRUE	0.545	0.905	0.494
HNSC	ART3	ENST00000513494.5	0.177	-0.585	TRUE	ENST00000355810.8	-0.214	-5.048	TRUE	0.455	0.875	0.398
HNSC	ASB2	ENST00000553883.1	0.417	2.706	TRUE	ENST00000555019.5	-0.45	-4.069	TRUE	0.773	0.71	0.549
HNSC	ATP1A2	ENST00000447527.1	0.155	-3.053	TRUE	ENST00000361216.7	-0.264	-4.45	TRUE	0.818	0.432	0.354
HNSC	ATP2A2	ENST00000539276.6	0.174	0.031	FALSE	ENST00000308664.10	-0.183	-4.414	TRUE	0.273	0.981	0.267
HNSC	ATP2B2	ENST00000352432.8	0.103	-2.459	TRUE	ENST00000360273.6	-0.119	-5.491	TRUE	0.386	0.527	0.204
HNSC	BCL2L15	ENST00000369580.3	0.296	-1.911	TRUE	ENST00000393316.7	-0.159	-3.006	TRUE	0.727	0.819	0.595
HNSC	C15orf40	ENST00000304177.9	0.348	2.122	TRUE	ENST00000565712.1	-0.169	-1.69	TRUE	0.955	0.871	0.831
HNSC	C16orf89	ENST00000474471.7	0.329	-0.605	FALSE	ENST00000472572.7	-0.368	-5.7	TRUE	0.795	0.645	0.513
HNSC	C1QTNF7	ENST00000429690.5	0.115	-2.288	TRUE	ENST00000295297.4	-0.186	-4.094	TRUE	0.568	0.707	0.401
HNSC	C1orf127	ENST00000476357.1	0.23	-0.779	TRUE	ENST00000418570.6	-0.193	-3.427	TRUE	0.477	0.871	0.416
HNSC	C1orf168	ENST00000497991.1	0.357	0.333	FALSE	ENST00000343433.6	-0.311	-3.442	TRUE	0.432	0.903	0.39
HNSC	C6orf49	ENST00000463606.1	0.101	-1.216	TRUE	ENST00000394260.2	-0.113	-4.217	TRUE	0.182	0.82	0.149
HNSC	C8orf34	ENST00000325233.3	0.304	0.398	TRUE	ENST00000518698.5	-0.113	-2.528	TRUE	0.364	0.95	0.345
HNSC	C8orf34	ENST00000325233.3	0.304	0.398	TRUE	ENST00000348340.6	-0.1	-2.893	TRUE	0.341	0.992	0.338
HNSC	C9orf24	ENST00000481295.5	0.13	-0.93	TRUE	ENST00000379133.7	-0.199	-5.102	TRUE	0.295	0.805	0.238
HNSC	CA13	ENST00000517831.5	0.126	-0.256	FALSE	ENST00000321764.3	-0.108	-1.729	TRUE	1	0.112	0.112
HNSC	CA14	ENST00000582010.3	0.104	0.32	FALSE	ENST00000369111.8	-0.123	-2.279	TRUE	0.386	0.89	0.344
HNSC	CA6	ENST00000480186.7	0.338	-2.083	TRUE	ENST00000377443.6	-0.183	-10.492	TRUE	0.455	0.834	0.379
HNSC	CAB39L	ENST00000409308.5	0.131	-1.382	TRUE	ENST00000355854.8	-0.276	-3.507	TRUE	0.955	0.776	0.741
HNSC	CAB39L	ENST00000347776.9	0.174	-0.448	FALSE	ENST00000355854.8	-0.276	-3.507	TRUE	0.886	0.705	0.625
HNSC	CACNA1S	ENST00000367338.7	0.293	-1.926	TRUE	ENST00000362061.3	-0.294	-4.478	TRUE	0.5	0.504	0.252
HNSC	CACNA2D3	ENST00000471363.5	0.161	0.132	FALSE	ENST00000477024.5	-0.245	-2.859	TRUE	0.523	0.859	0.449
HNSC	CACNB1	ENST00000622445.4	0.106	0.04	FALSE	ENST00000344140.5	-0.198	-2.787	TRUE	0.568	0.672	0.382
HNSC	CACNB4	ENST00000470066.1	0.281	-0.403	TRUE	ENST00000539935.5	-0.246	-2.702	TRUE	0.977	0.328	0.321
HNSC	CAPN13	ENST00000450650.5	0.106	0.973	FALSE	ENST00000295055.12	-0.253	-1.727	TRUE	0.932	0.153	0.142
HNSC	CAPS	ENST00000588776.5	0.119	0.292	FALSE	ENST00000222125.9	-0.111	-3.068	TRUE	0.977	0.131	0.128
HNSC	CCDC129	ENST00000319386.7	0.272	0.21	FALSE	ENST00000409210.1	-0.148	-3.95	TRUE	0.568	0.413	0.235
HNSC	CCDC158	ENST00000504667.2	0.111	-0.453	TRUE	ENST00000388914.7	-0.103	-2.216	TRUE	0.136	0.973	0.133
HNSC	CCDC17	ENST00000482416.5	0.107	-0.52	TRUE	ENST00000372044.7	-0.144	-3.171	TRUE	0.568	0.685	0.389
HNSC	CCDC180	ENST00000487976.2	0.142	0.828	TRUE	ENST00000529487.1	-0.168	-2.72	TRUE	0.75	0.608	0.456
HNSC	CCL24	ENST00000222902.6	0.427	2.232	TRUE	ENST00000416943.1	-0.389	-1.96	TRUE	0.614	0.811	0.498
HNSC	CIDEC	ENST00000423850.5	0.458	0.132	FALSE	ENST00000336832.6	-0.271	-6.368	TRUE	0.341	0.992	0.338
HNSC	CIDEC	ENST00000423850.5	0.458	0.132	FALSE	ENST00000383817.5	-0.138	-4.631	TRUE	0.318	0.994	0.316
HNSC	CLDN11	ENST00000486975.1	0.111	-0.605	TRUE	ENST00000064724.7	-0.267	-3.056	TRUE	0.886	0.454	0.402
HNSC	CLUL1	ENST00000620089.4	0.168	-0.983	TRUE	ENST00000579494.1	-0.1	-3.765	TRUE	0.386	0.672	0.26
HNSC	CMYA5	ENST00000506603.5	0.102	-3.142	TRUE	ENST00000446378.2	-0.17	-4.261	TRUE	0.545	0.737	0.402
HNSC	CNIH3	ENST00000272133.3	0.212	2.002	TRUE	ENST00000498126.5	-0.111	-1.009	TRUE	0.818	0.718	0.588
HNSC	CPAMD8	ENST00000600235.5	0.144	0.232	FALSE	ENST00000443236.5	-0.111	-2.704	TRUE	0.295	0.981	0.29
HNSC	CRACR2B	ENST00000526531.1	0.168	-0.735	TRUE	ENST00000528315.1	-0.105	-4.663	TRUE	0.477	0.902	0.43
HNSC	CRACR2B	ENST00000526531.1	0.168	-0.735	TRUE	ENST00000525077.1	-0.132	-3.906	TRUE	0.636	0.838	0.533
HNSC	CTD-2517M22.14	ENST00000569326.2	0.107	0.954	TRUE	ENST00000528207.1	-0.107	-0.421	FALSE	0.591	0.79	0.467
HNSC	CTD-2619J13.14	ENST00000593393.1	0.171	1.815	TRUE	ENST00000597980.1	-0.174	-0.315	FALSE	0	1	0
HNSC	CXCL12	ENST00000374429.6	0.168	-0.779	TRUE	ENST00000343575.10	-0.225	-2.206	TRUE	1	0.183	0.183
HNSC	CYP2F1	ENST00000532164.2	0.336	-2.122	TRUE	ENST00000331105.6	-0.258	-5.295	TRUE	0.864	0.687	0.594
HNSC	CYP3A5	ENST00000473347.1	0.184	-1.177	TRUE	ENST00000222982.8	-0.225	-3.799	TRUE	0.841	0.604	0.508
HNSC	CYSLTR1	ENST00000493254.1	0.275	-0.088	FALSE	ENST00000614798.1	-0.138	-2.348	TRUE	0.364	0.958	0.348
HNSC	DIO2	ENST00000438257.8	0.266	-0.188	FALSE	ENST00000557010.5	-0.29	-3.732	TRUE	0.591	0.925	0.546
HNSC	DIO2	ENST00000553968.1	0.108	-0.258	FALSE	ENST00000557010.5	-0.29	-3.732	TRUE	0.727	0.828	0.602
HNSC	DLG2	ENST00000472545.6	0.327	-0.166	FALSE	ENST00000426717.6	-0.168	-3.731	TRUE	0.955	0.784	0.748
HNSC	DNER	ENST00000482831.1	0.154	3.613	TRUE	ENST00000341772.4	-0.158	-2.004	TRUE	1	0.042	0.042
HNSC	ECM1	ENST00000369049.8	0.129	-0.759	TRUE	ENST00000346569.6	-0.281	-3.506	TRUE	0.75	0.788	0.591
HNSC	ECM1	ENST00000369047.8	0.148	-1.226	TRUE	ENST00000346569.6	-0.281	-3.506	TRUE	0.614	0.826	0.507
HNSC	EPM2A	ENST00000611340.4	0.159	-0.301	FALSE	ENST00000367519.7	-0.2	-2.392	TRUE	0.977	0.317	0.309
HNSC	ESCO1	ENST00000580101.1	0.351	2.619	TRUE	ENST00000269214.9	-0.238	0.057	FALSE	0.341	1	0.341
HNSC	ESRRG	ENST00000366940.6	0.107	-2.18	TRUE	ENST00000361395.6	-0.1	-6.449	TRUE	0.318	0.886	0.282
HNSC	FABP7	ENST00000356535.4	0.423	0.251	FALSE	ENST00000368444.7	-0.421	-5.667	TRUE	0.886	0.461	0.409
HNSC	FAM3B	ENST00000398647.7	0.119	-1.943	TRUE	ENST00000357985.6	-0.299	-3.04	TRUE	0.977	0.208	0.204
HNSC	FAM92B	ENST00000618669.3	0.209	-2.948	TRUE	ENST00000539556.5	-0.101	-4.595	TRUE	0.295	0.72	0.213
HNSC	FBLN2	ENST00000295760.11	0.421	1.378	TRUE	ENST00000404922.7	-0.436	-2.348	TRUE	0.636	0.996	0.634
HNSC	FBXO15	ENST00000580806.5	0.137	0.778	TRUE	ENST00000581214.5	-0.121	-2.831	TRUE	0.273	0.884	0.241
HNSC	FHL1	ENST00000370690.7	0.141	0.187	FALSE	ENST00000370683.5	-0.109	-4.301	TRUE	0.545	0.676	0.369
HNSC	FITM1	ENST00000559294.1	0.232	-1.651	TRUE	ENST00000267426.5	-0.234	-4.178	TRUE	0.955	0.38	0.363
HNSC	FLNC	ENST00000325888.12	0.149	-0.635	FALSE	ENST00000346177.6	-0.159	-3.093	TRUE	0.568	0.6	0.341
HNSC	FMO5	ENST00000527849.5	0.182	0.297	TRUE	ENST00000441068.6	-0.105	-2.591	TRUE	0.659	0.774	0.51
HNSC	FMO5	ENST00000527849.5	0.182	0.297	TRUE	ENST00000254090.8	-0.158	-2.385	TRUE	0.864	0.643	0.555
HNSC	FRMD3	ENST00000621208.4	0.194	-0.976	TRUE	ENST00000328788.5	-0.25	-4.713	TRUE	0.477	0.763	0.364
HNSC	FRMPD1	ENST00000359927.3	0.26	0.478	TRUE	ENST00000377765.7	-0.259	-2.545	TRUE	0.432	0.907	0.392
HNSC	FSD2	ENST00000334574.12	0.213	-3.792	TRUE	ENST00000541889.1	-0.172	-5.973	TRUE	0.386	0.961	0.371
HNSC	GADL1	ENST00000454381.3	0.234	0.322	TRUE	ENST00000282538.9	-0.242	-4.435	TRUE	0.273	0.969	0.264
HNSC	GALNT16	ENST00000553471.6	0.128	-0.942	TRUE	ENST00000448469.7	-0.18	-3.89	TRUE	0.977	0.39	0.381
HNSC	GAS2	ENST00000278187.7	0.135	-0.556	FALSE	ENST00000454584.6	-0.171	-2.852	TRUE	0.545	0.649	0.354
HNSC	GCHFR	ENST00000260447.5	0.22	-0.319	FALSE	ENST00000558467.1	-0.234	-3.162	TRUE	0.364	0.963	0.35
HNSC	GCKR	ENST00000411584.1	0.254	0.776	TRUE	ENST00000264717.6	-0.106	-1.701	TRUE	0.591	0.734	0.433
HNSC	GLYATL2	ENST00000532258.1	0.226	-1.021	TRUE	ENST00000287275.5	-0.257	-2.792	TRUE	0.614	0.693	0.425
HNSC	GPT	ENST00000528431.5	0.236	-1.291	TRUE	ENST00000394955.2	-0.337	-4.019	TRUE	1	0.461	0.461
HNSC	GPT	ENST00000528431.5	0.236	-1.291	TRUE	ENST00000354769.8	-0.135	-5.608	TRUE	0.727	0.666	0.484
HNSC	GPT	ENST00000527165.5	0.12	-1.167	TRUE	ENST00000394955.2	-0.337	-4.019	TRUE	1	0.34	0.34
HNSC	GPT	ENST00000527165.5	0.12	-1.167	TRUE	ENST00000354769.8	-0.135	-5.608	TRUE	0.705	0.778	0.548
HNSC	GSN	ENST00000341272.6	0.233	0.008	FALSE	ENST00000394353.6	-0.263	-2.321	TRUE	0.705	0.846	0.596
HNSC	GTF2IRD2	ENST00000614386.1	0.182	1.136	TRUE	ENST00000451013.6	-0.146	-1.364	TRUE	0.023	0.996	0.023
HNSC	HSD17B13	ENST00000302219.10	0.273	0.84	TRUE	ENST00000328546.4	-0.278	-3.409	TRUE	0.568	0.695	0.395
HNSC	HTN1	ENST00000506754.1	0.387	-5.11	TRUE	ENST00000610341.1	-0.374	-14.119	TRUE	0.5	0.917	0.458
HNSC	HTN3	ENST00000530128.5	0.296	-6.388	TRUE	ENST00000526767.5	-0.349	-13.867	TRUE	0.409	0.954	0.39
HNSC	IDI2-AS1	ENST00000437374.5	0.183	-0.834	TRUE	ENST00000428780.2	-0.292	-4.426	TRUE	0.568	0.593	0.337
HNSC	IGSF1	ENST00000370904.5	0.346	1.711	TRUE	ENST00000361420.7	-0.285	-4.621	TRUE	0.523	0.892	0.466
HNSC	IL17D	ENST00000498088.1	0.185	-0.63	TRUE	ENST00000304920.3	-0.161	-2.877	TRUE	0.159	0.992	0.158
HNSC	IL34	ENST00000288098.6	0.281	0.115	FALSE	ENST00000429149.6	-0.305	-2.15	TRUE	0.864	0.465	0.402
HNSC	ISLR	ENST00000395118.1	0.282	1.399	TRUE	ENST00000249842.7	-0.283	-1.135	TRUE	0.386	0.981	0.379
HNSC	KCNAB1	ENST00000618897.4	0.219	-0.65	TRUE	ENST00000497291.5	-0.121	-3.338	TRUE	0.409	0.888	0.363
HNSC	KLF3-AS1	ENST00000436901.2	0.179	0.632	TRUE	ENST00000440181.5	-0.102	-0.857	TRUE	0.909	0.674	0.612
HNSC	KLK1	ENST00000596300.1	0.147	-1.255	TRUE	ENST00000301420.2	-0.156	-8.285	TRUE	0.273	0.944	0.257
HNSC	KNDC1	ENST00000368571.2	0.105	1.126	TRUE	ENST00000304613.7	-0.245	-2.714	TRUE	0.773	0.577	0.446
HNSC	KY	ENST00000506319.5	0.15	-1.383	TRUE	ENST00000508956.5	-0.191	-4.094	TRUE	0.773	0.415	0.321
HNSC	L2HGDH	ENST00000421284.7	0.111	0.869	TRUE	ENST00000267436.8	-0.135	-0.775	TRUE	1	0.041	0.041
HNSC	LAMB4	ENST00000418464.1	0.109	-0.692	TRUE	ENST00000388781.7	-0.121	-4.01	TRUE	0.614	0.708	0.435
HNSC	LAMB4	ENST00000471677.5	0.184	-1.172	TRUE	ENST00000388781.7	-0.121	-4.01	TRUE	0.568	0.734	0.417
HNSC	LANCL1-AS1	ENST00000433296.5	0.124	-2.221	TRUE	ENST00000416344.1	-0.129	-3.266	TRUE	0.545	0.616	0.336
HNSC	LDLRAD1	ENST00000420619.5	0.329	-3.24	TRUE	ENST00000371360.1	-0.248	-4.79	TRUE	0.614	0.743	0.456
HNSC	LEPR	ENST00000371059.7	0.422	1.672	TRUE	ENST00000616738.4	-0.282	-2.314	TRUE	0.818	0.882	0.722
HNSC	LIMS3L	ENST00000632758.1	0.225	-0.623	TRUE	ENST00000633364.1	-0.23	-2.195	TRUE	0.795	0.403	0.321
HNSC	LINC00689	ENST00000447563.5	0.267	-0.203	FALSE	ENST00000413238.1	-0.188	-2.087	TRUE	0.523	0.618	0.323
HNSC	LINC01207	ENST00000507311.1	0.156	-1.814	TRUE	ENST00000515485.5	-0.158	-3.393	TRUE	0.25	0.936	0.234
HNSC	LINC01554	ENST00000357880.7	0.294	0.736	TRUE	ENST00000620167.1	-0.277	-4.041	TRUE	0.455	0.886	0.403
HNSC	LRP2BP	ENST00000510776.5	0.137	0.414	TRUE	ENST00000328559.11	-0.106	-0.997	TRUE	0.818	0.483	0.395
HNSC	MAATS1	ENST00000483134.5	0.287	-0.023	FALSE	ENST00000273390.9	-0.147	-3.205	TRUE	0.455	0.826	0.376
HNSC	MAPK20	ENST00000375213.7	0.114	1.022	TRUE	ENST00000338983.7	-0.128	-1.199	TRUE	0.727	0.454	0.33
HNSC	MAPRE2	ENST00000300249.9	0.198	-0.257	FALSE	ENST00000436190.6	-0.118	-2.078	TRUE	0.182	0.942	0.171
HNSC	MATN4	ENST00000372756.5	0.246	2.001	TRUE	ENST00000537548.2	-0.278	-2.867	TRUE	0.659	0.438	0.289
HNSC	MFAP5	ENST00000396549.6	0.103	3.091	TRUE	ENST00000359478.6	-0.217	-0.766	TRUE	1	0.216	0.216
HNSC	MLIP	ENST00000505762.1	0.127	-0.481	FALSE	ENST00000502396.5	-0.128	-4.049	TRUE	0.364	0.811	0.295
HNSC	MRLN	ENST00000599605.1	0.165	1.906	TRUE	ENST00000414264.5	-0.221	-4	TRUE	0.568	0.62	0.352
HNSC	MRLN	ENST00000602051.5	0.183	1.378	TRUE	ENST00000414264.5	-0.221	-4	TRUE	0.523	0.811	0.424
HNSC	MRPS14	ENST00000367677.3	0.104	0.253	TRUE	ENST00000476371.1	-0.102	-0.498	TRUE	0.227	0.986	0.224
HNSC	MSRB3	ENST00000355192.7	0.216	0.68	TRUE	ENST00000308259.9	-0.237	-1.802	TRUE	0.659	0.78	0.514
HNSC	MUM1L1	ENST00000357175.6	0.154	1.534	TRUE	ENST00000372552.1	-0.182	-2.477	TRUE	0.75	0.293	0.22
HNSC	MYH15	ENST00000478998.5	0.104	-0.263	FALSE	ENST00000273353.3	-0.143	-3.464	TRUE	0.886	0.187	0.166
HNSC	MYLK2	ENST00000468730.1	0.151	-2.038	TRUE	ENST00000375985.4	-0.118	-3.81	TRUE	0.614	0.627	0.385
HNSC	MYLK3	ENST00000564731.5	0.333	0.31	TRUE	ENST00000536476.5	-0.113	-5.703	TRUE	0.386	0.959	0.371
HNSC	MYLK3	ENST00000564731.5	0.333	0.31	TRUE	ENST00000394809.8	-0.229	-4.656	TRUE	0.659	0.849	0.56
HNSC	MYO6	ENST00000369985.8	0.118	0.669	TRUE	ENST00000369977.7	-0.11	-2.014	TRUE	0.864	0.83	0.717
HNSC	MYO6	ENST00000369985.8	0.118	0.669	TRUE	ENST00000627432.2	-0.125	-3.432	TRUE	0.682	0.942	0.642
HNSC	NBEA	ENST00000379939.6	0.219	-0.994	TRUE	ENST00000537702.5	-0.244	-4.592	TRUE	0.364	0.967	0.352
HNSC	NEK5	ENST00000355568.8	0.353	1.116	TRUE	ENST00000529080.5	-0.28	-1.605	TRUE	0.841	0.871	0.732
HNSC	NEURL3	ENST00000444588.3	0.25	3.257	TRUE	ENST00000435380.3	-0.182	-2.79	TRUE	0.614	0.716	0.439
HNSC	NNT-AS1	ENST00000606697.5	0.407	2.723	TRUE	ENST00000513560.6	-0.343	-0.952	TRUE	0.5	0.992	0.496
HNSC	NOS1	ENST00000317775.10	0.167	-0.826	TRUE	ENST00000618760.4	-0.206	-5.843	TRUE	0.25	0.959	0.24
HNSC	NTRK3	ENST00000558676.5	0.124	-0.938	TRUE	ENST00000317501.7	-0.231	-2.919	TRUE	0.955	0.334	0.319
HNSC	OMG	ENST00000582029.1	0.363	0.999	TRUE	ENST00000584094.1	-0.489	-5.721	TRUE	0.955	0.467	0.446
HNSC	PADI1	ENST00000460293.1	0.113	-2.397	TRUE	ENST00000375471.4	-0.143	-4.03	TRUE	0.977	0.077	0.075
HNSC	PCDHGB4	ENST00000519479.1	0.128	-0.005	FALSE	ENST00000615384.1	-0.159	-1.398	TRUE	0.75	0.552	0.414
HNSC	PDE4DIP	ENST00000479408.6	0.144	0.979	TRUE	ENST00000369347.8	-0.11	-3.507	TRUE	0.545	0.822	0.449
HNSC	PDE6A	ENST00000613228.1	0.31	-0.555	TRUE	ENST00000255266.9	-0.293	-3.105	TRUE	0.591	0.838	0.495
HNSC	PDLIM3	ENST00000284771.6	0.224	0.024	FALSE	ENST00000284770.9	-0.243	-3.036	TRUE	0.523	0.793	0.415
HNSC	PERM1	ENST00000479361.1	0.163	-1.274	TRUE	ENST00000433179.3	-0.14	-5.484	TRUE	0.182	0.988	0.18
HNSC	PLIN1	ENST00000430628.2	0.335	-4.187	TRUE	ENST00000300055.9	-0.432	-6.016	TRUE	0.727	0.701	0.51
HNSC	PLIN4	ENST00000301286.4	0.203	-3.774	TRUE	ENST00000633942.1	-0.205	-4.89	TRUE	0.727	0.575	0.418
HNSC	PLIN5	ENST00000592610.1	0.231	-0.107	FALSE	ENST00000381848.7	-0.244	-3.442	TRUE	1	0.257	0.257
HNSC	POPDC3	ENST00000489134.5	0.126	2.701	TRUE	ENST00000254765.3	-0.21	-1.672	TRUE	0.659	0.656	0.433
HNSC	PPID	ENST00000307720.3	0.16	0.101	FALSE	ENST00000507213.1	-0.177	-1.68	TRUE	0.045	1	0.045
HNSC	PPP1R14A	ENST00000301242.8	0.299	0.435	FALSE	ENST00000587515.5	-0.296	-2.194	TRUE	0.591	0.959	0.567
HNSC	PRKACB	ENST00000370689.6	0.109	0.483	FALSE	ENST00000370685.7	-0.236	-2.005	TRUE	0.682	0.712	0.486
HNSC	PRKAG2	ENST00000418337.6	0.117	0.043	FALSE	ENST00000287878.8	-0.143	-1.896	TRUE	0.136	0.971	0.132
HNSC	PTGES3L	ENST00000464183.1	0.231	0.95	TRUE	ENST00000591916.5	-0.19	-3.531	TRUE	0.523	0.832	0.435
HNSC	PTPRN2	ENST00000389416.8	0.279	0.208	FALSE	ENST00000389418.8	-0.229	-3.587	TRUE	0.386	0.811	0.313
HNSC	RBM20	ENST00000465774.2	0.301	-0.577	TRUE	ENST00000369519.3	-0.122	-2.341	TRUE	0.727	0.755	0.549
HNSC	RCAN2	ENST00000330430.10	0.367	0.953	TRUE	ENST00000371374.5	-0.201	-3.257	TRUE	0.864	0.755	0.652
HNSC	RCAN2	ENST00000330430.10	0.367	0.953	TRUE	ENST00000306764.11	-0.21	-3.424	TRUE	0.864	0.736	0.635
HNSC	RECK	ENST00000479053.1	0.207	1.002	TRUE	ENST00000377966.3	-0.266	-1.36	TRUE	1	0.4	0.4
HNSC	RGN	ENST00000469346.1	0.149	-0.266	FALSE	ENST00000352078.8	-0.178	-3.608	TRUE	0.841	0.382	0.321
HNSC	RIMS1	ENST00000370419.6	0.251	-0.341	FALSE	ENST00000264839.11	-0.15	-2.521	TRUE	0.568	0.515	0.293
HNSC	RP11-178C3.2	ENST00000586209.1	0.193	0.467	TRUE	ENST00000593015.5	-0.195	-1.448	TRUE	0.977	0.168	0.164
HNSC	RP11-367G18.1	ENST00000427157.1	0.169	0.806	TRUE	ENST00000452675.1	-0.173	-0.833	TRUE	0.114	0.979	0.111
HNSC	RP11-401P9.5	ENST00000570167.1	0.199	0.96	TRUE	ENST00000570241.2	-0.247	-1.863	TRUE	0.977	0.143	0.14
HNSC	RP11-60L3.1	ENST00000560148.5	0.108	0.458	FALSE	ENST00000559243.1	-0.137	-2.444	TRUE	0.455	0.695	0.316
HNSC	RP11-617F23.1	ENST00000558334.1	0.197	-0.38	FALSE	ENST00000620791.1	-0.197	-2.47	TRUE	0.773	0.647	0.5
HNSC	RP11-677M14.3	ENST00000504932.2	0.306	-1.614	TRUE	ENST00000532579.1	-0.317	-3.594	TRUE	0.705	0.726	0.511
HNSC	RP11-728F11.4	ENST00000534150.5	0.125	-0.07	FALSE	ENST00000525260.5	-0.101	-3.091	TRUE	0.364	0.687	0.25
HNSC	RP11-74J13.8	ENST00000620300.4	0.177	0.84	TRUE	ENST00000619407.4	-0.168	-0.866	TRUE	0.295	0.979	0.289
HNSC	RP11-806O11.1	ENST00000520156.1	0.219	0.409	FALSE	ENST00000520646.1	-0.227	-2.206	TRUE	0.75	0.394	0.295
HNSC	RP11-817J15.2	ENST00000544115.1	0.2	-0.785	FALSE	ENST00000542119.1	-0.147	-2.622	TRUE	0.432	0.542	0.234
HNSC	RTN2	ENST00000344680.8	0.13	1.437	TRUE	ENST00000430715.6	-0.317	-2.806	TRUE	1	0.16	0.16
HNSC	SATB1	ENST00000454909.6	0.148	-0.793	TRUE	ENST00000417717.6	-0.173	-2.146	TRUE	0.477	0.952	0.454
HNSC	SCGB3A2	ENST00000507160.5	0.217	2.814	TRUE	ENST00000296694.4	-0.231	-7.542	TRUE	0.273	0.985	0.269
HNSC	SCIN	ENST00000297029.9	0.116	-0.921	TRUE	ENST00000341757.9	-0.139	-3.394	TRUE	0.932	0.463	0.432
HNSC	SCIN	ENST00000436854.1	0.114	-0.029	FALSE	ENST00000341757.9	-0.139	-3.394	TRUE	0.932	0.436	0.407
HNSC	SCNN1B	ENST00000566870.1	0.13	-1.169	TRUE	ENST00000343070.6	-0.199	-2.576	TRUE	1	0.11	0.11
HNSC	SEMA4F	ENST00000357877.6	0.211	1.827	TRUE	ENST00000611975.4	-0.143	-0.625	TRUE	0.136	0.986	0.135
HNSC	SGK2	ENST00000341458.8	0.118	0.12	FALSE	ENST00000373092.7	-0.172	-3.416	TRUE	0.636	0.481	0.306
HNSC	SLC15A2	ENST00000469422.1	0.195	1.595	TRUE	ENST00000295605.6	-0.164	-2.465	TRUE	0.773	0.649	0.501
HNSC	SLC25A25	ENST00000373068.6	0.197	0.198	FALSE	ENST00000373064.9	-0.174	-2.066	TRUE	1	0.309	0.309
HNSC	SLC29A1	ENST00000371755.7	0.182	1.19	TRUE	ENST00000371708.1	-0.101	-4.157	TRUE	0.25	0.994	0.249
HNSC	SLC29A1	ENST00000371755.7	0.182	1.19	TRUE	ENST00000427851.6	-0.107	-0.868	TRUE	0.341	0.931	0.317
HNSC	SLC30A2	ENST00000374278.7	0.141	-0.618	TRUE	ENST00000374276.3	-0.108	-3.078	TRUE	0.136	0.988	0.135
HNSC	SLC8A1-AS1	ENST00000627108.2	0.102	0.274	FALSE	ENST00000444629.5	-0.169	-5.948	TRUE	0.545	0.871	0.475
HNSC	SLIT3	ENST00000332966.8	0.14	-0.924	TRUE	ENST00000404867.7	-0.161	-2.099	TRUE	0.25	0.927	0.232
HNSC	SNHG18	ENST00000508179.1	0.199	-0.195	FALSE	ENST00000509788.1	-0.199	-1.588	TRUE	0.682	0.736	0.501
HNSC	SNTN	ENST00000496807.1	0.133	-0.177	FALSE	ENST00000343837.7	-0.121	-5.835	TRUE	0.386	0.668	0.258
HNSC	SPATA24	ENST00000302091.9	0.224	0.799	TRUE	ENST00000451821.6	-0.226	-1.214	TRUE	0.955	0.637	0.608
HNSC	SPEF1	ENST00000463490.1	0.113	0.88	FALSE	ENST00000379756.3	-0.105	-3.539	TRUE	0.818	0.147	0.12
HNSC	SPTB	ENST00000389721.9	0.114	-1.422	TRUE	ENST00000389722.7	-0.17	-3.35	TRUE	0.591	0.768	0.454
HNSC	SRPK3	ENST00000489426.5	0.226	0.491	TRUE	ENST00000370101.7	-0.144	-2.799	TRUE	0.659	0.654	0.431
HNSC	ST3GAL4	ENST00000444328.6	0.182	0.731	TRUE	ENST00000392669.6	-0.248	-2.664	TRUE	0.886	0.635	0.563
HNSC	SYNM	ENST00000336292.10	0.106	-1.517	TRUE	ENST00000560674.5	-0.187	-3.362	TRUE	0.614	0.674	0.413
HNSC	SYNPO	ENST00000307662.4	0.259	0.935	TRUE	ENST00000519664.1	-0.309	-3.925	TRUE	0.409	0.977	0.4
HNSC	SYNPO2L	ENST00000372873.8	0.157	-2.023	TRUE	ENST00000394810.2	-0.17	-3.559	TRUE	0.477	0.793	0.379
HNSC	SYTL4	ENST00000491602.1	0.348	0.043	FALSE	ENST00000372989.5	-0.148	-1.846	TRUE	0.773	0.849	0.656
HNSC	TBC1D4	ENST00000377625.6	0.145	-0.07	FALSE	ENST00000431480.6	-0.121	-3.535	TRUE	0.205	0.988	0.202
HNSC	TCAIM	ENST00000383746.7	0.111	-0.321	TRUE	ENST00000412611.6	-0.108	-1.329	TRUE	0.409	0.921	0.377
HNSC	TEF	ENST00000266304.8	0.192	-0.161	FALSE	ENST00000406644.7	-0.195	-2.305	TRUE	0.068	0.969	0.066
HNSC	TEKT4	ENST00000468063.1	0.104	-0.587	FALSE	ENST00000295201.4	-0.116	-2.133	TRUE	0.568	0.569	0.324
HNSC	TIMM23B	ENST00000483296.5	0.205	1.061	TRUE	ENST00000478381.5	-0.125	-0.47	TRUE	1	0.351	0.351
HNSC	TLE2	ENST00000455444.6	0.131	-0.994	TRUE	ENST00000262953.10	-0.16	-2.828	TRUE	0.955	0.305	0.291
HNSC	TMEM182	ENST00000469971.5	0.178	0.624	TRUE	ENST00000412401.2	-0.174	-3.224	TRUE	0.318	0.948	0.302
HNSC	TMEM254	ENST00000372281.7	0.119	0.14	FALSE	ENST00000372273.7	-0.22	-1.484	TRUE	0.795	0.463	0.369
HNSC	TMEM52	ENST00000378602.3	0.136	-2.67	TRUE	ENST00000310991.7	-0.137	-3.797	TRUE	0.977	0.293	0.287
HNSC	TMEM88	ENST00000301599.6	0.141	-0.555	TRUE	ENST00000574668.1	-0.141	-1.363	TRUE	0.341	0.867	0.295
HNSC	TMEM9B-AS1	ENST00000532599.5	0.248	0.992	TRUE	ENST00000525484.5	-0.149	-1.134	TRUE	0.614	0.938	0.576
HNSC	TNNT1	ENST00000585321.6	0.185	2.21	TRUE	ENST00000356783.9	-0.147	-4.233	TRUE	0.614	0.822	0.505
HNSC	TNNT1	ENST00000585321.6	0.185	2.21	TRUE	ENST00000291901.12	-0.167	-4.021	TRUE	0.636	0.759	0.483
HNSC	TNNT1	ENST00000587465.6	0.125	2.315	TRUE	ENST00000356783.9	-0.147	-4.233	TRUE	0.636	0.795	0.506
HNSC	TNNT1	ENST00000587465.6	0.125	2.315	TRUE	ENST00000291901.12	-0.167	-4.021	TRUE	0.659	0.741	0.489
HNSC	TP53INP2	ENST00000374809.6	0.133	-1.291	TRUE	ENST00000374810.7	-0.131	-2.059	TRUE	0.227	0.952	0.216
HNSC	TPM1	ENST00000358278.7	0.25	1.638	TRUE	ENST00000403994.7	-0.248	-4.544	TRUE	0.545	0.913	0.498
HNSC	TPM2	ENST00000329305.6	0.237	0.586	TRUE	ENST00000360958.6	-0.326	-3.96	TRUE	0.568	0.784	0.445
HNSC	TPM3	ENST00000341372.7	0.119	1.202	TRUE	ENST00000368530.6	-0.229	-4.522	TRUE	0.5	0.917	0.458
HNSC	TPM4	ENST00000300933.8	0.139	0.143	FALSE	ENST00000344824.10	-0.133	-0.955	TRUE	0.045	1	0.045
HNSC	UBAP1L	ENST00000561387.1	0.137	0.005	FALSE	ENST00000502113.2	-0.108	-1.962	TRUE	0.455	0.834	0.379
HNSC	UBN1	ENST00000262376.10	0.176	-0.222	TRUE	ENST00000589191.1	-0.146	-1.944	TRUE	0.023	0.994	0.023
HNSC	UG0898H09	ENST00000622794.1	0.477	1.382	TRUE	ENST00000623646.1	-0.477	-3.29	TRUE	0.591	0.907	0.536
HNSC	UNG	ENST00000242576.6	0.279	1.347	TRUE	ENST00000336865.6	-0.282	-0.55	TRUE	0.955	0.633	0.604
HNSC	UNQ6494	ENST00000444374.1	0.412	2.865	TRUE	ENST00000617436.1	-0.38	-1.408	TRUE	0.614	0.672	0.412
HNSC	VIT	ENST00000457137.6	0.218	-0.729	TRUE	ENST00000497382.5	-0.184	-3.372	TRUE	0.727	0.753	0.548
HNSC	VSIG10L	ENST00000600663.1	0.133	-1.992	TRUE	ENST00000335624.4	-0.133	-2.571	TRUE	0.386	0.838	0.324
HNSC	WDR72	ENST00000567224.1	0.2	2.351	TRUE	ENST00000360509.9	-0.288	-1.376	TRUE	0.682	0.73	0.498
HNSC	ZBTB16	ENST00000541602.5	0.313	-0.026	FALSE	ENST00000335953.8	-0.261	-3.959	TRUE	0.864	0.641	0.554
HNSC	ZDHHC15	ENST00000482827.1	0.336	-0.046	FALSE	ENST00000373367.7	-0.244	-2.334	TRUE	0.409	0.94	0.385
HNSC	ZG16B	ENST00000570670.5	0.135	-1.745	TRUE	ENST00000572863.1	-0.104	-7.977	TRUE	0.818	0.419	0.343
HNSC	ZMYND10	ENST00000231749.7	0.132	-0.195	FALSE	ENST00000360165.7	-0.139	-5.037	TRUE	0.614	0.701	0.43
HNSC	ZMYND12	ENST00000611861.4	0.108	-1.608	TRUE	ENST00000372565.7	-0.156	-3.019	TRUE	0.886	0.326	0.289
HNSC	ZNF154	ENST00000512439.6	0.12	-0.36	TRUE	ENST00000451275.1	-0.12	-2.023	TRUE	0.023	0.998	0.023
HNSC	ZNF426	ENST00000253115.6	0.14	-0.588	TRUE	ENST00000593003.5	-0.112	-1.59	TRUE	0.091	0.988	0.09
COAD	ABCA6	ENST00000590311.5	0.162	0.488	TRUE	ENST00000284425.6	-0.172	-2.461	TRUE	1	0.381	0.381
COAD	ABCA9	ENST00000461623.1	0.111	0.167	FALSE	ENST00000340001.8	-0.227	-2.986	TRUE	0.976	0.636	0.621
COAD	ABCA9	ENST00000495634.5	0.154	0.814	TRUE	ENST00000340001.8	-0.227	-2.986	TRUE	0.902	0.72	0.65
COAD	ABCG1	ENST00000347800.6	0.158	0.097	FALSE	ENST00000398449.7	-0.252	-2.212	TRUE	0.805	0.727	0.585
COAD	ABCG2	ENST00000515655.5	0.276	-1.491	TRUE	ENST00000237612.7	-0.223	-5.407	TRUE	1	0.332	0.332
COAD	AC003991.3	ENST00000631117.2	0.315	1.372	TRUE	ENST00000591739.1	-0.136	-1.89	TRUE	0.195	0.99	0.193
COAD	AC010226.4	ENST00000515570.1	0.235	-0.648	TRUE	ENST00000508517.1	-0.209	-2.065	TRUE	0.805	0.696	0.56
COAD	AC073283.4	ENST00000413185.2	0.255	0.108	FALSE	ENST00000419035.1	-0.391	-3.421	TRUE	0.78	0.972	0.759
COAD	ACAA1	ENST00000480865.5	0.103	0.182	FALSE	ENST00000333167.12	-0.128	-1.48	TRUE	1	0.028	0.028
COAD	ACOT7	ENST00000608083.5	0.228	0.485	TRUE	ENST00000377845.7	-0.216	-1.272	TRUE	0.341	0.983	0.335
COAD	ACTN1	ENST00000193403.10	0.16	0.632	TRUE	ENST00000438964.6	-0.207	-2.506	TRUE	0.488	0.969	0.472
COAD	ADAMTS12	ENST00000504830.5	0.387	3.738	TRUE	ENST00000515401.1	-0.362	-0.309	FALSE	0.463	0.997	0.462
COAD	ADAMTS2	ENST00000251582.11	0.302	2.591	TRUE	ENST00000274609.5	-0.149	0.112	FALSE	0	0.993	0
COAD	ADAMTS9-AS1	ENST00000625636.1	0.384	-0.514	FALSE	ENST00000594810.2	-0.11	-3.591	TRUE	0.829	0.78	0.647
COAD	ADAMTS9-AS2	ENST00000460833.1	0.25	-0.722	TRUE	ENST00000481312.1	-0.192	-2.799	TRUE	0.976	0.43	0.42
COAD	ADAMTSL3	ENST00000569510.5	0.443	0.991	TRUE	ENST00000567476.1	-0.117	-3.468	TRUE	0.268	0.993	0.266
COAD	ADAMTSL3	ENST00000569510.5	0.443	0.991	TRUE	ENST00000286744.9	-0.295	-2.838	TRUE	0.659	0.941	0.619
COAD	ADCK5	ENST00000529654.5	0.127	1.335	TRUE	ENST00000308860.10	-0.198	-0.02	FALSE	1	0.119	0.119
COAD	ADGRG6	ENST00000230173.10	0.328	1.612	TRUE	ENST00000296932.12	-0.262	-1.015	TRUE	0.902	0.748	0.675
COAD	AKR1B15	ENST00000467156.1	0.361	0.722	TRUE	ENST00000457545.6	-0.11	-1.629	TRUE	0.244	0.976	0.238
COAD	AKR1B15	ENST00000467156.1	0.361	0.722	TRUE	ENST00000423958.2	-0.251	-2.952	TRUE	0.537	0.927	0.497
COAD	ALDH18A1	ENST00000371224.6	0.238	0.867	TRUE	ENST00000371221.3	-0.206	-1.022	TRUE	0.976	0.374	0.365
COAD	AMN	ENST00000558590.1	0.183	-0.412	TRUE	ENST00000299155.9	-0.233	-2.997	TRUE	1	0.182	0.182
COAD	ANKRD9	ENST00000559404.5	0.2	0.112	FALSE	ENST00000286918.8	-0.22	-1.778	TRUE	1	0.238	0.238
COAD	ANXA6	ENST00000521512.5	0.114	0.882	TRUE	ENST00000354546.9	-0.235	-0.827	TRUE	1	0.147	0.147
COAD	AP1S2	ENST00000380291.5	0.171	0.821	TRUE	ENST00000329235.6	-0.245	-1.228	TRUE	1	0.35	0.35
COAD	AQP7	ENST00000379507.7	0.13	-1.318	TRUE	ENST00000297988.5	-0.194	-3.996	TRUE	0.756	0.934	0.706
COAD	AQP7	ENST00000379507.7	0.13	-1.318	TRUE	ENST00000379506.7	-0.108	-4.697	TRUE	0.439	0.983	0.431
COAD	ARHGEF25	ENST00000616622.1	0.131	-0.322	FALSE	ENST00000333972.11	-0.246	-2.872	TRUE	1	0.294	0.294
COAD	ARHGEF3	ENST00000338458.8	0.249	0.751	TRUE	ENST00000296315.7	-0.283	-1.192	TRUE	0.78	0.899	0.701
COAD	ARHGEF4	ENST00000409359.5	0.176	2.13	TRUE	ENST00000490728.5	-0.155	-2.405	TRUE	0.878	0.668	0.586
COAD	ARHGEF4	ENST00000409359.5	0.176	2.13	TRUE	ENST00000439368.6	-0.126	-4.049	TRUE	0.756	0.895	0.677
COAD	ARHGEF4	ENST00000409359.5	0.176	2.13	TRUE	ENST00000532720.1	-0.102	-2.66	TRUE	0.829	0.794	0.658
COAD	ARL4A	ENST00000356797.7	0.123	0.216	FALSE	ENST00000396662.5	-0.112	-1.285	TRUE	0.805	0.787	0.633
COAD	ASAP2	ENST00000315273.4	0.179	-0.26	TRUE	ENST00000281419.7	-0.225	-1.461	TRUE	0.732	0.843	0.617
COAD	ASPA	ENST00000263080.2	0.251	-2.341	TRUE	ENST00000456349.6	-0.221	-4.905	TRUE	0.024	0.99	0.024
COAD	ASPG	ENST00000551177.5	0.169	-2.074	TRUE	ENST00000546892.6	-0.27	-4.918	TRUE	0.951	0.542	0.516
COAD	ATP1A3	ENST00000441343.5	0.211	1.304	TRUE	ENST00000302102.9	-0.167	-2.388	TRUE	0.659	0.815	0.537
COAD	ATP2B4	ENST00000357681.9	0.167	0.257	FALSE	ENST00000367218.7	-0.231	-3.265	TRUE	0.732	0.797	0.583
COAD	ATP5G1	ENST00000355938.9	0.118	-0.192	FALSE	ENST00000393366.6	-0.112	-1.348	TRUE	0	0.997	0
COAD	AUP1	ENST00000463900.5	0.145	0.73	TRUE	ENST00000377526.3	-0.231	-0.846	TRUE	0.854	0.713	0.609
COAD	B4GALNT3	ENST00000535402.1	0.131	0.633	TRUE	ENST00000266383.9	-0.192	-1.312	TRUE	1	0.059	0.059
COAD	BGLAP	ENST00000471413.1	0.287	0.413	FALSE	ENST00000368272.4	-0.287	-2.332	TRUE	0.878	0.657	0.577
COAD	BLK	ENST00000526097.1	0.291	-0.754	TRUE	ENST00000259089.8	-0.243	-2.777	TRUE	0.976	0.591	0.576
COAD	BST1	ENST00000382346.7	0.123	-0.689	TRUE	ENST00000265016.8	-0.154	-1.575	TRUE	0.976	0.413	0.403
COAD	BTD	ENST00000482824.1	0.114	-0.208	FALSE	ENST00000303498.9	-0.116	-1.232	TRUE	1	0.021	0.021
COAD	C19orf60	ENST00000597371.1	0.175	1.913	TRUE	ENST00000358607.10	-0.186	-0.384	TRUE	1	0.514	0.514
COAD	C1orf122	ENST00000468084.1	0.115	0.637	TRUE	ENST00000373042.4	-0.117	-0.387	TRUE	1	0.01	0.01
COAD	C2orf54	ENST00000402775.6	0.231	1.795	TRUE	ENST00000307486.12	-0.341	-2.861	TRUE	0.78	0.937	0.731
COAD	C4orf19	ENST00000381980.8	0.165	-1.281	TRUE	ENST00000284437.6	-0.224	-2.52	TRUE	0.756	0.759	0.574
COAD	C6orf183	ENST00000453496.2	0.334	2.858	TRUE	ENST00000417143.3	-0.334	-0.505	TRUE	0.415	0.948	0.393
COAD	CA14	ENST00000582010.3	0.298	0.237	FALSE	ENST00000369111.8	-0.211	-3.347	TRUE	0.488	0.969	0.472
COAD	CA3-AS1	ENST00000524052.1	0.117	-2.57	TRUE	ENST00000517697.5	-0.127	-3.574	TRUE	0.244	0.759	0.185
COAD	CA7	ENST00000548332.6	0.296	-2.436	TRUE	ENST00000338437.6	-0.335	-5.937	TRUE	1	0.329	0.329
COAD	CADM3	ENST00000368125.8	0.121	-3.927	TRUE	ENST00000368124.8	-0.212	-5.496	TRUE	0.098	0.804	0.078
COAD	CALD1	ENST00000361901.6	0.201	-1.035	TRUE	ENST00000361675.6	-0.227	-3.297	TRUE	0.171	0.993	0.17
COAD	CASP16	ENST00000575497.5	0.277	0.012	FALSE	ENST00000428155.1	-0.345	-2.106	TRUE	0.854	0.801	0.684
COAD	CCBE1	ENST00000398179.3	0.513	0.037	FALSE	ENST00000439986.8	-0.526	-3.637	TRUE	0.951	0.734	0.698
COAD	CCDC152	ENST00000361970.9	0.323	-1.779	TRUE	ENST00000388827.4	-0.323	-3.45	TRUE	0.902	0.615	0.555
COAD	CCL24	ENST00000416943.1	0.396	2.931	TRUE	ENST00000222902.6	-0.396	-1.555	TRUE	0.537	0.944	0.507
COAD	CCR10	ENST00000591765.1	0.226	-0.696	TRUE	ENST00000332438.4	-0.128	-3.165	TRUE	0.927	0.364	0.337
COAD	CCR3	ENST00000357422.2	0.414	2.195	TRUE	ENST00000395940.2	-0.323	-2.933	TRUE	0.732	0.734	0.537
COAD	CD160	ENST00000616463.1	0.219	-0.522	TRUE	ENST00000369288.6	-0.515	-4.462	TRUE	0.951	0.703	0.669
COAD	CD19	ENST00000565089.5	0.119	-0.811	TRUE	ENST00000324662.7	-0.388	-2.55	TRUE	0.951	0.364	0.346
COAD	CDH19	ENST00000454642.3	0.245	-1.785	TRUE	ENST00000262150.6	-0.365	-3.952	TRUE	1	0.36	0.36
COAD	CDHR2	ENST00000416365.2	0.2	0.577	FALSE	ENST00000261944.9	-0.344	-2.852	TRUE	1	0.301	0.301
COAD	CDK3	ENST00000586261.2	0.153	-0.293	FALSE	ENST00000425876.6	-0.147	-1.459	TRUE	0.951	0.175	0.166
COAD	CDKN2B-AS1	ENST00000580576.5	0.303	-1.808	TRUE	ENST00000582072.5	-0.349	-6.186	TRUE	1	0.759	0.759
COAD	CDKN2B-AS1	ENST00000580576.5	0.303	-1.808	TRUE	ENST00000422420.1	-0.293	-5.884	TRUE	1	0.577	0.577
COAD	CDKN2C	ENST00000396148.1	0.171	-0.362	TRUE	ENST00000371761.3	-0.169	-1.695	TRUE	0.317	0.962	0.305
COAD	CELF2	ENST00000631460.1	0.243	0.552	TRUE	ENST00000542579.5	-0.121	-0.882	TRUE	0.634	0.927	0.588
COAD	CFDP1	ENST00000283882.3	0.19	0.13	FALSE	ENST00000570103.5	-0.214	-1.495	TRUE	0.268	0.969	0.26
COAD	CFP	ENST00000485991.5	0.114	0.118	FALSE	ENST00000396992.7	-0.277	-2.586	TRUE	1	0.276	0.276
COAD	CHAD	ENST00000258969.4	0.316	-2.185	TRUE	ENST00000508540.5	-0.377	-3.819	TRUE	1	0.497	0.497
COAD	CHODL	ENST00000400128.5	0.284	-0.902	TRUE	ENST00000299295.6	-0.425	-3.585	TRUE	0.829	0.538	0.447
COAD	CHST6	ENST00000332272.8	0.34	-0.544	TRUE	ENST00000390664.2	-0.34	-2.251	TRUE	0.976	0.549	0.536
COAD	CLDN7	ENST00000360325.11	0.152	-1.013	TRUE	ENST00000397317.8	-0.164	-1.995	TRUE	0.951	0.972	0.925
COAD	CNGA1	ENST00000544810.5	0.16	-0.186	FALSE	ENST00000514170.5	-0.211	-2.483	TRUE	0.902	0.629	0.568
COAD	CNTN4	ENST00000397461.5	0.278	-1.639	TRUE	ENST00000418658.5	-0.146	-4.18	TRUE	0.195	0.99	0.193
COAD	CPEB1	ENST00000614918.4	0.345	-1.115	TRUE	ENST00000611031.4	-0.276	-3.47	TRUE	0.976	0.587	0.573
COAD	CPEB2	ENST00000382401.7	0.165	-0.193	FALSE	ENST00000382395.7	-0.132	-1.345	TRUE	0.902	0.654	0.59
COAD	CPNE6	ENST00000557829.1	0.3	4.672	TRUE	ENST00000537691.5	-0.351	-2.905	TRUE	0.976	0.49	0.478
COAD	CRB3	ENST00000356762.7	0.156	0.619	TRUE	ENST00000308243.7	-0.14	-1.883	TRUE	0.902	0.941	0.849
COAD	CRTC1	ENST00000321949.12	0.132	0.279	TRUE	ENST00000338797.10	-0.157	-1.022	TRUE	0.049	0.976	0.048
COAD	CXCL12	ENST00000374426.6	0.154	-1.245	TRUE	ENST00000343575.10	-0.428	-3.399	TRUE	1	0.353	0.353
COAD	CXCL12	ENST00000374429.6	0.26	-1.327	TRUE	ENST00000343575.10	-0.428	-3.399	TRUE	1	0.556	0.556
COAD	CYP4B1	ENST00000413093.2	0.372	0.377	FALSE	ENST00000371923.8	-0.354	-3.53	TRUE	0.659	0.839	0.553
COAD	CYSLTR1	ENST00000493254.1	0.394	1.151	TRUE	ENST00000373304.3	-0.307	-1.859	TRUE	0.902	0.783	0.707
COAD	DAND5	ENST00000585548.1	0.312	0.286	FALSE	ENST00000317060.3	-0.312	-3.033	TRUE	0.683	0.759	0.518
COAD	DBN1	ENST00000309007.9	0.245	0.965	TRUE	ENST00000393565.5	-0.194	-1.692	TRUE	0.22	1	0.22
COAD	DBNDD2	ENST00000360981.8	0.136	-0.002	FALSE	ENST00000372723.7	-0.163	-1.872	TRUE	0	1	0
COAD	DENND5B	ENST00000546299.1	0.161	0.005	FALSE	ENST00000628277.2	-0.181	-1.335	TRUE	0.829	0.675	0.56
COAD	DGKG	ENST00000490452.5	0.271	2.352	TRUE	ENST00000265022.7	-0.191	0.075	FALSE	0.805	0.657	0.529
COAD	DGKQ	ENST00000509465.5	0.109	-0.29	TRUE	ENST00000273814.7	-0.155	-1.214	TRUE	0.317	0.951	0.302
COAD	DIXDC1	ENST00000440460.6	0.135	-1.108	TRUE	ENST00000615255.1	-0.217	-2.779	TRUE	0.122	0.993	0.121
COAD	DMD	ENST00000378723.7	0.166	-0.628	TRUE	ENST00000343523.6	-0.131	-4.188	TRUE	0.049	0.997	0.049
COAD	DNASE1L3	ENST00000483681.5	0.284	-1.107	TRUE	ENST00000394549.6	-0.315	-4.024	TRUE	1	0.304	0.304
COAD	ENAM	ENST00000509221.1	0.158	-2.541	TRUE	ENST00000472903.5	-0.177	-4.095	TRUE	0.024	0.972	0.024
COAD	EPB41L3	ENST00000542652.6	0.148	-2.528	TRUE	ENST00000578431.1	-0.109	-4.08	TRUE	0	1	0
COAD	EPM2A	ENST00000611340.4	0.167	-0.668	TRUE	ENST00000367519.7	-0.208	-2.038	TRUE	0.951	0.399	0.379
COAD	ESRRA	ENST00000405666.5	0.102	0.569	TRUE	ENST00000000442.10	-0.125	-0.893	TRUE	1	0	0
COAD	ETNK1	ENST00000266517.8	0.24	-1.12	TRUE	ENST00000538218.1	-0.201	-4.036	TRUE	0.268	0.993	0.266
COAD	FABP6	ENST00000393980.8	0.131	3.147	TRUE	ENST00000402432.3	-0.123	-5.707	TRUE	0.268	0.923	0.248
COAD	FAIM2	ENST00000552863.5	0.372	3.115	TRUE	ENST00000550635.6	-0.207	-4.949	TRUE	0.61	0.951	0.58
COAD	FBLN2	ENST00000295760.11	0.557	0.429	FALSE	ENST00000404922.7	-0.605	-3.536	TRUE	1	0.99	0.99
COAD	FBXL22	ENST00000534939.2	0.143	-1.893	TRUE	ENST00000360587.2	-0.128	-2.603	TRUE	1	0.161	0.161
COAD	FHOD3	ENST00000257209.8	0.141	1.233	TRUE	ENST00000587493.1	-0.186	-3.198	TRUE	0.951	0.797	0.758
COAD	FMO4	ENST00000462992.1	0.105	-0.08	FALSE	ENST00000367749.3	-0.11	-2.022	TRUE	1	0.035	0.035
COAD	FRMD3	ENST00000621208.4	0.265	-0.948	TRUE	ENST00000304195.7	-0.349	-2.8	TRUE	0.927	0.577	0.535
COAD	FSIP2	ENST00000429412.1	0.443	1.017	TRUE	ENST00000415915.5	-0.265	-3.166	TRUE	0.268	0.997	0.267
COAD	FSIP2	ENST00000429412.1	0.443	1.017	TRUE	ENST00000424728.5	-0.184	-2.453	TRUE	0.098	1	0.098
COAD	GALNT16	ENST00000553471.6	0.212	-0.413	TRUE	ENST00000448469.7	-0.199	-2.933	TRUE	1	0.542	0.542
COAD	GCNT2	ENST00000485764.1	0.305	-0.055	FALSE	ENST00000379597.7	-0.47	-4.272	TRUE	1	0.65	0.65
COAD	GDPD2	ENST00000453994.6	0.258	-2.308	TRUE	ENST00000374382.3	-0.458	-3.96	TRUE	1	0.43	0.43
COAD	GDPD2	ENST00000472623.1	0.169	-1.505	TRUE	ENST00000374382.3	-0.458	-3.96	TRUE	1	0.322	0.322
COAD	GFI1B	ENST00000339463.7	0.484	-0.875	TRUE	ENST00000372122.3	-0.604	-3.398	TRUE	0.927	0.748	0.694
COAD	GGT6	ENST00000301395.7	0.117	-1.789	TRUE	ENST00000381550.7	-0.104	-2.879	TRUE	0	1	0
COAD	GK	ENST00000378943.7	0.2	0.362	TRUE	ENST00000378946.7	-0.157	-2.365	TRUE	0.561	0.983	0.551
COAD	GLS	ENST00000338435.8	0.157	1.024	TRUE	ENST00000320717.7	-0.202	-0.628	TRUE	0.756	0.958	0.724
COAD	GNG12-AS1	ENST00000434072.1	0.294	0.233	FALSE	ENST00000413628.5	-0.332	-3.341	TRUE	0.537	0.958	0.514
COAD	GOLGA8R	ENST00000624918.1	0.234	-0.02	FALSE	ENST00000327271.10	-0.234	-1.306	TRUE	0.829	0.671	0.557
COAD	GPER1	ENST00000297469.3	0.119	-0.428	FALSE	ENST00000397088.3	-0.258	-2.818	TRUE	1	0.133	0.133
COAD	GPM6A	ENST00000393658.6	0.564	-0.191	FALSE	ENST00000280187.11	-0.333	-4.234	TRUE	0.659	0.937	0.617
COAD	GPM6A	ENST00000393658.6	0.564	-0.191	FALSE	ENST00000506894.5	-0.222	-4.901	TRUE	0.537	0.979	0.525
COAD	GPR1	ENST00000621141.4	0.511	0.894	TRUE	ENST00000407325.6	-0.411	-2.819	TRUE	0.634	0.913	0.579
COAD	GRB7	ENST00000394211.7	0.203	2.633	TRUE	ENST00000309156.8	-0.243	0.468	TRUE	0.976	0.542	0.529
COAD	GSN	ENST00000341272.6	0.167	-1.479	TRUE	ENST00000394353.6	-0.224	-3.235	TRUE	0.39	0.927	0.362
COAD	HAND2-AS1	ENST00000503474.5	0.219	-2.119	TRUE	ENST00000507062.5	-0.192	-4.756	TRUE	0.707	0.899	0.636
COAD	HHLA2	ENST00000489514.6	0.112	-1.102	TRUE	ENST00000619531.4	-0.171	-3.363	TRUE	1	0.234	0.234
COAD	IGHG3	ENST00000390551.6	0.556	3.982	TRUE	ENST00000621473.4	-0.447	0.028	FALSE	0.61	0.965	0.588
COAD	IGKV2D-28	ENST00000558026.1	0.169	-0.939	FALSE	ENST00000453166.2	-0.294	-3.45	TRUE	0.561	0.664	0.373
COAD	IGSF3	ENST00000369486.7	0.267	-0.58	TRUE	ENST00000369483.5	-0.277	-2.12	TRUE	0.951	0.762	0.725
COAD	IL1R2	ENST00000393414.6	0.127	-1.697	TRUE	ENST00000332549.7	-0.2	-2.884	TRUE	0.049	0.976	0.048
COAD	ING2	ENST00000302327.3	0.112	-0.198	TRUE	ENST00000412117.1	-0.112	-1.266	TRUE	0	1	0
COAD	ISLR	ENST00000395118.1	0.453	1.706	TRUE	ENST00000249842.7	-0.453	-1.421	TRUE	0.878	0.993	0.872
COAD	KCNAB1	ENST00000618897.4	0.38	-0.44	TRUE	ENST00000471742.5	-0.324	-2.618	TRUE	0.927	0.79	0.732
COAD	KCNG1	ENST00000506387.1	0.312	0	FALSE	ENST00000371571.4	-0.252	-2.373	TRUE	1	0.409	0.409
COAD	KCNIP4	ENST00000359001.9	0.292	-2.017	TRUE	ENST00000382149.8	-0.249	-5.277	TRUE	0	1	0
COAD	KIAA0513	ENST00000566428.5	0.174	-0.226	TRUE	ENST00000538274.5	-0.364	-2.421	TRUE	1	0.259	0.259
COAD	KIAA1683	ENST00000599528.1	0.365	0.321	FALSE	ENST00000599638.2	-0.281	-2.258	TRUE	0.61	0.909	0.554
COAD	KIF16B	ENST00000354981.6	0.328	0.606	TRUE	ENST00000408042.5	-0.333	-1.964	TRUE	0.976	0.899	0.877
COAD	KLK1	ENST00000596300.1	0.227	-0.565	TRUE	ENST00000301420.2	-0.237	-2.116	TRUE	0.537	0.941	0.505
COAD	LAMA1	ENST00000579014.5	0.126	2.087	TRUE	ENST00000492048.5	-0.537	-3.784	TRUE	1	0.339	0.339
COAD	LAMA1	ENST00000488064.5	0.277	0.812	TRUE	ENST00000492048.5	-0.537	-3.784	TRUE	1	0.434	0.434
COAD	LAMP2	ENST00000371335.4	0.171	0.805	TRUE	ENST00000200639.8	-0.154	-0.466	TRUE	1	0.381	0.381
COAD	LDB1	ENST00000361198.9	0.143	0.723	TRUE	ENST00000425280.1	-0.162	-0.488	TRUE	1	0.017	0.017
COAD	LIMS2	ENST00000494613.5	0.173	-0.987	TRUE	ENST00000355119.8	-0.267	-3.122	TRUE	1	0.343	0.343
COAD	LINC00507	ENST00000544645.5	0.527	0.753	TRUE	ENST00000540882.5	-0.652	-4.365	TRUE	0.732	0.944	0.691
COAD	LINC00887	ENST00000429578.5	0.186	0.559	TRUE	ENST00000414120.1	-0.275	-0.904	TRUE	0.707	0.822	0.581
COAD	LINC01559	ENST00000318426.6	0.187	-1.183	TRUE	ENST00000539026.1	-0.228	-2.573	TRUE	0.732	0.829	0.606
COAD	LINC01588	ENST00000529902.2	0.107	-0.345	TRUE	ENST00000533506.5	-0.209	-1.775	TRUE	1	0.049	0.049
COAD	LMNTD1	ENST00000445693.5	0.239	0.027	FALSE	ENST00000538178.5	-0.324	-1.964	TRUE	0.976	0.381	0.372
COAD	LMTK3	ENST00000270238.3	0.215	2.175	TRUE	ENST00000600059.5	-0.215	-2.487	TRUE	0.22	1	0.22
COAD	LRAT	ENST00000336356.3	0.412	0.358	FALSE	ENST00000510733.1	-0.332	-3.379	TRUE	0.585	0.86	0.503
COAD	LRRC7	ENST00000441830.1	0.218	0.071	FALSE	ENST00000370958.5	-0.138	-3.281	TRUE	0.122	0.951	0.116
COAD	LRRK1	ENST00000526457.3	0.341	2.613	TRUE	ENST00000388948.7	-0.253	-1.492	TRUE	0.976	0.811	0.791
COAD	LRRN2	ENST00000367175.1	0.323	-1.535	TRUE	ENST00000367176.7	-0.251	-4.008	TRUE	1	0.322	0.322
COAD	LYNX1	ENST00000621401.4	0.22	-1.822	TRUE	ENST00000614491.1	-0.162	-3.728	TRUE	0.463	0.923	0.428
COAD	MADCAM1	ENST00000587541.5	0.412	0.502	TRUE	ENST00000215637.7	-0.621	-3.328	TRUE	1	0.657	0.657
COAD	MAPK20	ENST00000375213.7	0.226	2.422	TRUE	ENST00000338983.7	-0.247	-0.202	FALSE	1	0.238	0.238
COAD	MARCH7	ENST00000539065.5	0.117	0.497	TRUE	ENST00000259050.8	-0.101	-0.915	TRUE	0.683	0.944	0.645
COAD	MASTL	ENST00000375940.8	0.15	1.243	TRUE	ENST00000375946.8	-0.208	-0.261	TRUE	0.293	1	0.293
COAD	MEF2B	ENST00000409224.5	0.187	-0.161	FALSE	ENST00000424583.6	-0.184	-3.212	TRUE	0.512	0.871	0.446
COAD	MIA2	ENST00000557148.5	0.319	0.971	TRUE	ENST00000280082.3	-0.284	-2.24	TRUE	0.61	0.881	0.537
COAD	MOBP	ENST00000452959.6	0.52	0.263	FALSE	ENST00000311042.10	-0.185	-4.099	TRUE	0.756	0.969	0.732
COAD	MORF4L2	ENST00000441076.6	0.112	1.238	TRUE	ENST00000360458.5	-0.103	0.182	TRUE	1	0.563	0.563
COAD	MPP2	ENST00000377184.7	0.334	-0.505	FALSE	ENST00000461854.5	-0.102	-2.716	TRUE	0.805	0.71	0.571
COAD	MPZ	ENST00000491222.5	0.585	2.573	TRUE	ENST00000533357.4	-0.812	-5.596	TRUE	1	0.871	0.871
COAD	MPZ	ENST00000476410.1	0.106	-0.324	FALSE	ENST00000533357.4	-0.812	-5.596	TRUE	1	0.559	0.559
COAD	MSR1	ENST00000381998.8	0.204	1.063	TRUE	ENST00000350896.3	-0.143	-0.549	TRUE	0.805	0.972	0.782
COAD	MSRB3	ENST00000355192.7	0.168	-1.218	TRUE	ENST00000308259.9	-0.201	-2.879	TRUE	0.732	0.801	0.586
COAD	MYH11	ENST00000396324.7	0.108	-3.407	TRUE	ENST00000452625.6	-0.245	-4.684	TRUE	0.976	0.913	0.89
COAD	MYPN	ENST00000373675.3	0.442	0.442	FALSE	ENST00000354393.6	-0.441	-2.917	TRUE	0.951	0.605	0.575
COAD	NAALADL1	ENST00000533753.5	0.176	-0.809	TRUE	ENST00000358658.7	-0.289	-4.353	TRUE	0.927	0.619	0.574
COAD	NBEA	ENST00000379939.6	0.311	-0.678	TRUE	ENST00000537702.5	-0.31	-2.935	TRUE	0.732	0.909	0.665
COAD	NBEA	ENST00000379939.6	0.311	-0.678	TRUE	ENST00000379922.3	-0.179	-3.564	TRUE	0.39	0.958	0.374
COAD	NCAM1	ENST00000316851.11	0.159	-2.343	TRUE	ENST00000621128.4	-0.201	-4.207	TRUE	0.244	0.934	0.228
COAD	NDST3	ENST00000296499.5	0.298	0.84	TRUE	ENST00000394488.2	-0.323	-1.156	TRUE	0.78	0.636	0.497
COAD	NEGR1	ENST00000357731.9	0.444	-0.8	TRUE	ENST00000434200.5	-0.478	-3.367	TRUE	1	0.552	0.552
COAD	NNAT	ENST00000062104.3	0.217	0.487	FALSE	ENST00000346199.2	-0.217	-2.47	TRUE	0.488	0.825	0.403
COAD	NR2C2	ENST00000617312.4	0.104	-0.358	TRUE	ENST00000478572.1	-0.188	-2.165	TRUE	0.122	0.997	0.122
COAD	NT5C3A	ENST00000610140.5	0.182	0.39	TRUE	ENST00000449201.5	-0.13	-1.984	TRUE	0.561	0.993	0.557
COAD	OMG	ENST00000582029.1	0.401	1.337	TRUE	ENST00000584094.1	-0.503	-2.035	TRUE	0.976	0.57	0.556
COAD	OPLAH	ENST00000527993.1	0.118	1.649	TRUE	ENST00000618853.4	-0.155	-0.171	FALSE	1	0	0
COAD	OSBPL1A	ENST00000319481.7	0.199	0.371	FALSE	ENST00000399443.7	-0.309	-2.47	TRUE	1	0.556	0.556
COAD	P4HA1	ENST00000373008.6	0.128	1.309	TRUE	ENST00000307116.6	-0.104	0.431	TRUE	0.927	0.703	0.651
COAD	PAPSS2	ENST00000361175.8	0.296	-0.879	TRUE	ENST00000456849.1	-0.309	-2.795	TRUE	1	0.542	0.542
COAD	PCDH1	ENST00000394536.4	0.116	-0.364	TRUE	ENST00000287008.7	-0.174	-1.629	TRUE	0.829	0.881	0.731
COAD	PCDH9	ENST00000377861.4	0.379	-0.005	FALSE	ENST00000544246.5	-0.225	-3.024	TRUE	0.61	0.93	0.567
COAD	PCDH9	ENST00000377861.4	0.379	-0.005	FALSE	ENST00000377865.6	-0.207	-2.481	TRUE	0.683	0.86	0.587
COAD	PCSK2	ENST00000459871.1	0.642	0.216	FALSE	ENST00000262545.6	-0.379	-4.926	TRUE	0.976	0.818	0.798
COAD	PCSK5	ENST00000376752.8	0.264	-0.605	TRUE	ENST00000545128.5	-0.474	-3.545	TRUE	0.951	0.839	0.798
COAD	PDGFA	ENST00000402802.7	0.141	-0.242	FALSE	ENST00000354513.9	-0.151	-1.091	TRUE	0.146	0.997	0.146
COAD	PDLIM7	ENST00000355841.6	0.18	0.332	FALSE	ENST00000359895.6	-0.293	-3.648	TRUE	0.61	0.962	0.586
COAD	PGAP3	ENST00000619169.4	0.137	0.361	FALSE	ENST00000300658.8	-0.213	-1.222	TRUE	1	0.199	0.199
COAD	PHLPP2	ENST00000393524.6	0.182	0.035	FALSE	ENST00000568954.5	-0.267	-3.12	TRUE	1	0.077	0.077
COAD	PIPOX	ENST00000323372.8	0.247	1.445	TRUE	ENST00000580241.5	-0.135	-2.391	TRUE	0.024	1	0.024
COAD	PKNOX2	ENST00000526955.1	0.392	0.77	TRUE	ENST00000298282.13	-0.543	-3.103	TRUE	1	0.584	0.584
COAD	PLAC9	ENST00000465660.1	0.257	-1.371	TRUE	ENST00000372263.3	-0.259	-3.087	TRUE	1	0.49	0.49
COAD	PLCD1	ENST00000417185.6	0.138	-0.67	TRUE	ENST00000334661.4	-0.323	-3.731	TRUE	1	0.507	0.507
COAD	PLCD4	ENST00000484718.1	0.157	0.225	FALSE	ENST00000450993.6	-0.251	-4.86	TRUE	0.366	0.965	0.353
COAD	PLCE1	ENST00000371380.7	0.145	-0.715	TRUE	ENST00000371385.7	-0.175	-2.522	TRUE	1	0.28	0.28
COAD	PLCE1	ENST00000371380.7	0.145	-0.715	TRUE	ENST00000260766.7	-0.153	-2.741	TRUE	0.927	0.675	0.625
COAD	PLCE1	ENST00000464214.1	0.176	-0.73	TRUE	ENST00000371385.7	-0.175	-2.522	TRUE	1	0.364	0.364
COAD	PLCE1	ENST00000464214.1	0.176	-0.73	TRUE	ENST00000260766.7	-0.153	-2.741	TRUE	0.951	0.727	0.692
COAD	PLS1	ENST00000457734.6	0.193	-1.148	TRUE	ENST00000337777.7	-0.157	-4.794	TRUE	0	1	0
COAD	PPID	ENST00000307720.3	0.222	0.268	TRUE	ENST00000507213.1	-0.286	-2.122	TRUE	0.171	1	0.171
COAD	PPP3CB	ENST00000342558.3	0.178	0.31	TRUE	ENST00000394828.6	-0.101	-1.407	TRUE	0.683	0.962	0.657
COAD	PRAP1	ENST00000368554.8	0.194	0.65	TRUE	ENST00000463201.2	-0.132	-1.38	TRUE	0.878	0.35	0.307
COAD	PRDM7	ENST00000569206.1	0.34	0.618	TRUE	ENST00000325921.10	-0.35	-1.899	TRUE	0.805	0.836	0.673
COAD	PRKAG2	ENST00000418337.6	0.169	-0.147	FALSE	ENST00000287878.8	-0.176	-1.952	TRUE	0.244	0.962	0.235
COAD	PRKG2	ENST00000545647.5	0.258	-2.47	TRUE	ENST00000264399.5	-0.407	-5.988	TRUE	0.78	0.86	0.671
COAD	PRKG2	ENST00000509474.5	0.166	-1.03	TRUE	ENST00000264399.5	-0.407	-5.988	TRUE	1	0.587	0.587
COAD	PSD	ENST00000492902.2	0.274	-0.589	TRUE	ENST00000611678.4	-0.108	-3.474	TRUE	0.707	0.675	0.477
COAD	PSD	ENST00000492902.2	0.274	-0.589	TRUE	ENST00000461698.5	-0.13	-3.74	TRUE	0.683	0.787	0.537
COAD	PSIP1	ENST00000397519.6	0.104	0.876	TRUE	ENST00000380738.8	-0.109	-0.184	FALSE	1	0.063	0.063
COAD	PTGS1	ENST00000223423.8	0.178	-1.557	TRUE	ENST00000362012.6	-0.171	-3.452	TRUE	0.976	0.591	0.576
COAD	PTPRR	ENST00000378778.5	0.173	0.13	FALSE	ENST00000440835.6	-0.287	-2.823	TRUE	0.976	0.381	0.372
COAD	PYGM	ENST00000483742.1	0.308	0.195	FALSE	ENST00000164139.3	-0.286	-4.01	TRUE	1	0.72	0.72
COAD	RABEPK	ENST00000373538.7	0.176	1.547	TRUE	ENST00000394125.8	-0.193	0.116	FALSE	1	0.318	0.318
COAD	RASSF7	ENST00000397582.7	0.123	0.244	FALSE	ENST00000454668.2	-0.106	-0.826	TRUE	0.024	0.979	0.024
COAD	RB1	ENST00000267163.4	0.144	0.459	TRUE	ENST00000484879.1	-0.14	-1.438	TRUE	0.024	1	0.024
COAD	RBFOX3	ENST00000578887.1	0.202	0.163	FALSE	ENST00000582043.5	-0.101	-5.614	TRUE	0.732	0.846	0.619
COAD	RBFOX3	ENST00000578998.1	0.13	-1.432	TRUE	ENST00000582043.5	-0.101	-5.614	TRUE	0.732	0.787	0.576
COAD	RBM20	ENST00000465774.2	0.292	-0.144	FALSE	ENST00000369519.3	-0.281	-2.6	TRUE	0.512	0.93	0.476
COAD	RBP5	ENST00000542784.1	0.154	-0.037	FALSE	ENST00000266560.7	-0.242	-1.654	TRUE	1	0.301	0.301
COAD	RBPMS	ENST00000519647.5	0.109	0.428	FALSE	ENST00000397323.8	-0.116	-1.394	TRUE	0.683	0.927	0.633
COAD	RECQL	ENST00000444129.6	0.248	0.843	TRUE	ENST00000421138.6	-0.202	-0.851	TRUE	0.317	0.993	0.315
COAD	RIN2	ENST00000484638.1	0.247	0.96	TRUE	ENST00000255006.10	-0.169	-0.885	TRUE	0.976	0.619	0.604
COAD	RP1-225E12.2	ENST00000619494.1	0.176	0.694	TRUE	ENST00000620411.1	-0.217	-0.88	TRUE	1	0.402	0.402
COAD	RP11-1000B6.3	ENST00000564670.1	0.234	-0.049	FALSE	ENST00000561999.1	-0.244	-1.604	TRUE	1	0.315	0.315
COAD	RP11-20D14.6	ENST00000514568.2	0.272	0.364	FALSE	ENST00000422780.3	-0.356	-3.765	TRUE	0.756	0.972	0.735
COAD	RP11-26J3.4	ENST00000522938.5	0.286	0.434	FALSE	ENST00000537855.2	-0.29	-1.565	TRUE	0.854	0.584	0.498
COAD	RP11-35G9.5	ENST00000586729.1	0.222	0.048	FALSE	ENST00000588925.5	-0.222	-1.321	TRUE	0.659	0.857	0.564
COAD	RP11-437B10.1	ENST00000630790.1	0.41	1.873	TRUE	ENST00000629685.2	-0.41	-2.041	TRUE	1	0.465	0.465
COAD	RP11-53O19.1	ENST00000508123.1	0.152	1.217	TRUE	ENST00000503452.5	-0.132	-1.801	TRUE	0.537	0.864	0.463
COAD	RP11-677M14.3	ENST00000504932.2	0.223	-1.852	TRUE	ENST00000532579.1	-0.223	-2.761	TRUE	0.976	0.462	0.45
COAD	RP11-849F2.5	ENST00000579904.5	0.248	0.906	TRUE	ENST00000583963.1	-0.245	-0.817	TRUE	0.512	0.955	0.489
COAD	RYR3	ENST00000560791.1	0.158	-0.233	FALSE	ENST00000415757.7	-0.103	-3.333	TRUE	0.171	0.941	0.161
COAD	SCGN	ENST00000612225.4	0.222	-3.38	TRUE	ENST00000377961.2	-0.411	-5.283	TRUE	1	0.304	0.304
COAD	SCIN	ENST00000297029.9	0.113	-0.99	TRUE	ENST00000341757.9	-0.136	-3.276	TRUE	1	0.311	0.311
COAD	SCRG1	ENST00000296506.7	0.21	-1.645	TRUE	ENST00000512188.1	-0.21	-3.3	TRUE	0.293	0.948	0.277
COAD	SEPP1	ENST00000514985.5	0.229	-2.862	TRUE	ENST00000511224.5	-0.17	-4.952	TRUE	0	0.997	0
COAD	SERPINA1	ENST00000393087.8	0.323	1.094	TRUE	ENST00000404814.8	-0.214	-0.936	TRUE	0.854	0.892	0.761
COAD	SERPINA5	ENST00000556730.1	0.28	2.187	TRUE	ENST00000554866.5	-0.384	-2.06	TRUE	0.854	0.65	0.555
COAD	SESN1	ENST00000356644.7	0.163	1.107	TRUE	ENST00000436639.6	-0.198	-1.411	TRUE	0.049	0.986	0.048
COAD	SH2D3C	ENST00000373277.8	0.211	-0.069	FALSE	ENST00000314830.12	-0.213	-1.718	TRUE	0.463	0.955	0.442
COAD	SH2D6	ENST00000488657.3	0.606	1.967	TRUE	ENST00000477170.5	-0.216	-3.714	TRUE	0.805	0.969	0.78
COAD	SH2D6	ENST00000488657.3	0.606	1.967	TRUE	ENST00000481426.6	-0.258	-3.469	TRUE	0.829	0.965	0.8
COAD	SHROOM1	ENST00000617339.4	0.118	0.297	FALSE	ENST00000319854.7	-0.111	-1.249	TRUE	0.829	0.871	0.722
COAD	SLC14A1	ENST00000321925.8	0.197	3.637	TRUE	ENST00000619403.4	-0.119	-2.605	TRUE	0.805	0.545	0.439
COAD	SLC14A2	ENST00000255226.10	0.255	-0.893	TRUE	ENST00000323329.3	-0.259	-3.18	TRUE	0.366	0.857	0.313
COAD	SLC16A5	ENST00000450736.6	0.137	-0.057	FALSE	ENST00000329783.8	-0.148	-1.31	TRUE	0.707	0.836	0.591
COAD	SLC17A7	ENST00000598018.1	0.308	-0.263	FALSE	ENST00000221485.7	-0.348	-3.372	TRUE	0.39	0.976	0.381
COAD	SLC23A3	ENST00000497918.5	0.242	0.23	FALSE	ENST00000409878.7	-0.26	-6.443	TRUE	0.707	0.969	0.685
COAD	SLC39A14	ENST00000381237.5	0.494	1.109	TRUE	ENST00000359741.9	-0.423	-2.45	TRUE	0.878	0.979	0.86
COAD	SLC51A	ENST00000496737.1	0.129	-0.887	TRUE	ENST00000296327.9	-0.472	-5.721	TRUE	0.927	0.675	0.625
COAD	SLC51A	ENST00000479732.1	0.162	-1.114	TRUE	ENST00000296327.9	-0.472	-5.721	TRUE	0.878	0.745	0.654
COAD	SLC52A1	ENST00000512825.6	0.205	-0.233	FALSE	ENST00000254853.9	-0.169	-3.315	TRUE	0.976	0.409	0.399
COAD	SLC5A12	ENST00000280467.10	0.291	-0.93	TRUE	ENST00000527405.5	-0.166	-4.593	TRUE	0.659	0.577	0.38
COAD	SLC7A14	ENST00000466168.1	0.269	1.045	TRUE	ENST00000231706.5	-0.269	-2.119	TRUE	0.098	1	0.098
COAD	SMIM6	ENST00000556126.2	0.374	-0.624	TRUE	ENST00000579469.1	-0.377	-2.814	TRUE	0.976	0.804	0.785
COAD	SMPD1	ENST00000526280.1	0.131	-0.877	TRUE	ENST00000342245.8	-0.158	-2.138	TRUE	1	0.119	0.119
COAD	SMPX	ENST00000494525.1	0.201	0.778	FALSE	ENST00000379494.3	-0.174	-2.336	TRUE	0.78	0.178	0.139
COAD	SMTN	ENST00000333137.11	0.134	-0.835	TRUE	ENST00000624247.1	-0.194	-3.403	TRUE	0.634	0.906	0.574
COAD	SMTN	ENST00000333137.11	0.134	-0.835	TRUE	ENST00000347557.6	-0.101	-4.918	TRUE	0.195	0.993	0.194
COAD	SORBS1	ENST00000306402.10	0.15	-1.55	TRUE	ENST00000371249.6	-0.114	-2.694	TRUE	0	0.99	0
COAD	SOX15	ENST00000250055.2	0.252	-0.077	FALSE	ENST00000538513.6	-0.456	-3.872	TRUE	0.707	0.857	0.606
COAD	SPATA20	ENST00000503063.5	0.109	0.973	TRUE	ENST00000503127.5	-0.104	-0.96	TRUE	0.976	0.108	0.106
COAD	SPATA24	ENST00000450845.6	0.146	1.057	TRUE	ENST00000302091.9	-0.223	-1.621	TRUE	0.927	0.353	0.327
COAD	SPATA24	ENST00000450845.6	0.146	1.057	TRUE	ENST00000512761.5	-0.123	-3.478	TRUE	0.659	0.878	0.578
COAD	SPATA24	ENST00000451821.6	0.171	0.532	TRUE	ENST00000302091.9	-0.223	-1.621	TRUE	0.951	0.528	0.502
COAD	SPATA24	ENST00000451821.6	0.171	0.532	TRUE	ENST00000512761.5	-0.123	-3.478	TRUE	0.585	0.944	0.553
COAD	ST6GALNAC6	ENST00000291839.9	0.346	-0.048	FALSE	ENST00000622357.4	-0.47	-3.574	TRUE	0.951	0.706	0.672
COAD	SUGCT	ENST00000464028.1	0.389	0.126	FALSE	ENST00000335693.8	-0.336	-3.11	TRUE	0.927	0.881	0.817
COAD	SULT1A2	ENST00000533150.5	0.204	-2.398	TRUE	ENST00000335715.8	-0.44	-5.157	TRUE	1	0.374	0.374
COAD	SULT1A2	ENST00000534108.5	0.179	-3.117	TRUE	ENST00000335715.8	-0.44	-5.157	TRUE	1	0.399	0.399
COAD	SULT1A3	ENST00000395138.6	0.118	-0.286	FALSE	ENST00000338971.9	-0.346	-1.858	TRUE	1	0.325	0.325
COAD	SVIL	ENST00000375400.7	0.173	-1.171	TRUE	ENST00000632315.1	-0.107	-3.057	TRUE	0	1	0
COAD	SYDE2	ENST00000341460.5	0.177	-0.122	FALSE	ENST00000234668.6	-0.177	-1.085	TRUE	0.537	0.944	0.507
COAD	SYNJ2BP-COX16	ENST00000555276.5	0.18	0.69	TRUE	ENST00000621525.4	-0.181	-1.02	TRUE	0.098	1	0.098
COAD	TACR2	ENST00000373307.5	0.402	-1.861	TRUE	ENST00000373306.4	-0.461	-3.924	TRUE	1	0.528	0.528
COAD	TAOK3	ENST00000419821.6	0.167	0.839	TRUE	ENST00000392533.7	-0.174	-1.127	TRUE	1	0.266	0.266
COAD	TBL1X	ENST00000424279.5	0.191	0.532	TRUE	ENST00000407597.6	-0.181	-0.802	TRUE	0.585	0.871	0.51
COAD	TEN1-CDK3	ENST00000567351.5	0.273	0.414	TRUE	ENST00000448471.2	-0.196	-3.14	TRUE	0.341	0.895	0.306
COAD	TEX11	ENST00000395889.6	0.271	0.749	FALSE	ENST00000374320.6	-0.484	-4.812	TRUE	1	0.273	0.273
COAD	TIGD6	ENST00000515406.2	0.111	0.075	FALSE	ENST00000296736.3	-0.139	-1.007	TRUE	0.22	0.993	0.218
COAD	TLR3	ENST00000512264.1	0.108	-0.177	FALSE	ENST00000513189.1	-0.116	-2.967	TRUE	0.951	0.444	0.422
COAD	TLR3	ENST00000512264.1	0.108	-0.177	FALSE	ENST00000504367.1	-0.159	-2.79	TRUE	1	0.294	0.294
COAD	TM6SF2	ENST00000590431.6	0.155	-2.223	TRUE	ENST00000389363.4	-0.25	-3.903	TRUE	0.976	0.276	0.269
COAD	TMEM108	ENST00000515826.1	0.237	-0.059	FALSE	ENST00000321871.10	-0.149	-2.463	TRUE	0.902	0.797	0.719
COAD	TMEM240	ENST00000624426.1	0.259	0.686	TRUE	ENST00000378733.8	-0.37	-2.009	TRUE	0.927	0.563	0.522
COAD	TMEM8B	ENST00000439587.6	0.145	0.924	TRUE	ENST00000377988.6	-0.212	-0.758	TRUE	1	0.399	0.399
COAD	TNC	ENST00000341037.8	0.153	0.636	FALSE	ENST00000537320.5	-0.248	-1.349	TRUE	0.976	0.664	0.648
COAD	TP53INP2	ENST00000374809.6	0.124	-2.327	TRUE	ENST00000374810.7	-0.126	-3.081	TRUE	0.244	0.906	0.221
COAD	TPM1	ENST00000358278.7	0.201	1.098	TRUE	ENST00000267996.11	-0.231	-3.428	TRUE	0.683	0.818	0.559
COAD	TRIM61	ENST00000616332.1	0.254	0.1	FALSE	ENST00000329314.5	-0.254	-1.666	TRUE	0.39	0.962	0.375
COAD	TRPV3	ENST00000572519.1	0.13	-1.133	TRUE	ENST00000616411.4	-0.21	-4.744	TRUE	0.805	0.864	0.695
COAD	TRPV3	ENST00000574773.1	0.115	-0.036	FALSE	ENST00000616411.4	-0.21	-4.744	TRUE	0.854	0.773	0.66
COAD	TSPAN31	ENST00000546922.1	0.105	0.969	TRUE	ENST00000257910.7	-0.147	-0.967	TRUE	0.976	0.427	0.416
COAD	TST	ENST00000622841.1	0.103	-1.434	TRUE	ENST00000249042.7	-0.103	-2.149	TRUE	0.659	0.734	0.484
COAD	TTC9B	ENST00000593586.1	0.356	1.589	TRUE	ENST00000311308.6	-0.366	-0.918	TRUE	0.927	0.434	0.402
COAD	TTLL12	ENST00000216129.6	0.285	-0.026	FALSE	ENST00000494035.1	-0.309	-2.395	TRUE	0.22	1	0.22
COAD	UBA1	ENST00000377351.8	0.202	1.039	TRUE	ENST00000335972.10	-0.231	-0.511	TRUE	1	0.301	0.301
COAD	UG0898H09	ENST00000622794.1	0.546	2.022	TRUE	ENST00000623646.1	-0.546	-2.709	TRUE	0.854	0.773	0.66
COAD	UGP2	ENST00000394417.6	0.2	-1.036	TRUE	ENST00000337130.9	-0.187	-3.796	TRUE	0.902	0.986	0.89
COAD	UGT1A6	ENST00000305139.10	0.299	2.648	TRUE	ENST00000406651.1	-0.221	-1.922	TRUE	0.829	0.85	0.705
COAD	UGT1A6	ENST00000305139.10	0.299	2.648	TRUE	ENST00000446481.6	-0.245	-0.759	TRUE	0.976	0.675	0.658
COAD	UGT2B15	ENST00000338206.5	0.494	1.042	FALSE	ENST00000616841.4	-0.547	-5.044	TRUE	0.805	0.615	0.495
COAD	USP2	ENST00000260187.6	0.169	-1.032	TRUE	ENST00000455332.6	-0.132	-4.516	TRUE	1	0.203	0.203
COAD	USP2	ENST00000260187.6	0.169	-1.032	TRUE	ENST00000525735.1	-0.15	-5.015	TRUE	0.976	0.472	0.461
COAD	VLDLR-AS1	ENST00000416826.6	0.245	-0.37	FALSE	ENST00000424605.5	-0.259	-2.953	TRUE	0.805	0.437	0.352
COAD	VPS9D1	ENST00000561976.5	0.314	0.86	TRUE	ENST00000389386.7	-0.358	-1.717	TRUE	1	0.878	0.878
COAD	WDR17	ENST00000443118.3	0.124	-1.199	TRUE	ENST00000508596.5	-0.163	-2.994	TRUE	0.024	0.997	0.024
COAD	WISP2	ENST00000471629.1	0.179	-1.417	TRUE	ENST00000190983.4	-0.531	-3.769	TRUE	1	0.587	0.587
COAD	ZBTB16	ENST00000541602.5	0.396	0.206	FALSE	ENST00000335953.8	-0.391	-3.271	TRUE	0.976	0.699	0.682
COAD	ZNF132	ENST00000599148.1	0.254	-0.249	FALSE	ENST00000254166.3	-0.254	-1.755	TRUE	0.927	0.727	0.674
COAD	ZNF540	ENST00000589285.1	0.143	-0.339	FALSE	ENST00000316433.8	-0.19	-2.602	TRUE	0.61	0.825	0.503
COAD	ZNF771	ENST00000319296.9	0.102	0.59	TRUE	ENST00000566625.2	-0.186	-2.075	TRUE	0.561	0.983	0.551
COAD	ZNF829	ENST00000520907.1	0.238	0.426	TRUE	ENST00000520965.5	-0.236	-1.002	TRUE	1	0.444	0.444
STAD	ADAMTS2	ENST00000251582.11	0.382	3.148	TRUE	ENST00000274609.5	-0.246	0.363	FALSE	0.667	0.981	0.654
STAD	ADAMTS9-AS2	ENST00000460833.1	0.171	-0.916	TRUE	ENST00000481312.1	-0.188	-2.613	TRUE	0.861	0.633	0.545
STAD	ADAMTSL3	ENST00000569510.5	0.327	0.598	TRUE	ENST00000286744.9	-0.215	-1.795	TRUE	0.444	0.908	0.404
STAD	AKR1B15	ENST00000467156.1	0.277	0.552	TRUE	ENST00000423958.2	-0.313	-3.887	TRUE	0.472	0.845	0.399
STAD	AL035610.1	ENST00000631186.1	0.28	0.087	FALSE	ENST00000458316.1	-0.135	-1.842	TRUE	0.194	0.988	0.192
STAD	APOA1	ENST00000359492.6	0.101	-3.537	TRUE	ENST00000236850.4	-0.134	-5.229	TRUE	0.167	0.797	0.133
STAD	AQP4-AS1	ENST00000568797.3	0.407	0.676	TRUE	ENST00000628174.2	-0.347	-2.911	TRUE	0.583	0.831	0.485
STAD	ASAH2	ENST00000474434.2	0.205	0.637	FALSE	ENST00000447815.5	-0.233	-6.149	TRUE	0.556	0.751	0.417
STAD	ASPA	ENST00000263080.2	0.339	-1.251	TRUE	ENST00000456349.6	-0.317	-3.726	TRUE	0.361	0.976	0.352
STAD	B4GALNT2	ENST00000393354.6	0.27	-0.517	TRUE	ENST00000504681.5	-0.143	-3.162	TRUE	0.167	0.99	0.165
STAD	BCAN	ENST00000441358.5	0.218	0.984	TRUE	ENST00000329117.9	-0.203	-3.641	TRUE	0.389	0.925	0.36
STAD	C16orf89	ENST00000315997.5	0.13	-2.142	TRUE	ENST00000472572.7	-0.415	-3.887	TRUE	0.972	0.411	0.399
STAD	C16orf89	ENST00000586629.5	0.134	-2.42	TRUE	ENST00000472572.7	-0.415	-3.887	TRUE	0.889	0.618	0.55
STAD	C17orf78	ENST00000615133.1	0.246	-2.999	TRUE	ENST00000611038.4	-0.221	-4.061	TRUE	0.806	0.43	0.346
STAD	CA14	ENST00000582010.3	0.23	0.284	FALSE	ENST00000369111.8	-0.141	-2.074	TRUE	0.833	0.771	0.642
STAD	CAB39L	ENST00000409308.5	0.103	-1.087	TRUE	ENST00000355854.8	-0.25	-2.622	TRUE	0.944	0.478	0.452
STAD	CADM3	ENST00000368125.8	0.163	-2.728	TRUE	ENST00000368124.8	-0.118	-3.296	TRUE	0.806	0.614	0.494
STAD	CAMK2A	ENST00000508662.5	0.235	0.839	TRUE	ENST00000351010.6	-0.238	-3.713	TRUE	0.528	0.72	0.38
STAD	CASP16	ENST00000575497.5	0.129	-0.551	TRUE	ENST00000428155.1	-0.108	-3.115	TRUE	0.417	0.792	0.33
STAD	CDKN2B-AS1	ENST00000580576.5	0.118	1.199	TRUE	ENST00000422420.1	-0.117	-3.155	TRUE	0.611	0.585	0.357
STAD	CDKN2C	ENST00000396148.1	0.191	0.245	FALSE	ENST00000371761.3	-0.185	-1.301	TRUE	0.333	0.954	0.318
STAD	CHN2	ENST00000222792.10	0.163	0.85	TRUE	ENST00000412711.6	-0.219	-3.248	TRUE	0.583	0.918	0.535
STAD	CHODL	ENST00000400128.5	0.374	-0.796	TRUE	ENST00000299295.6	-0.288	-3.535	TRUE	0.5	0.761	0.38
STAD	CLEC3A	ENST00000567430.1	0.31	0.542	TRUE	ENST00000299642.8	-0.25	-2.637	TRUE	0.389	0.944	0.367
STAD	CRHBP	ENST00000514258.1	0.156	-0.218	FALSE	ENST00000274368.8	-0.167	-2.009	TRUE	0.889	0.321	0.286
STAD	CXCL12	ENST00000374429.6	0.201	-0.235	FALSE	ENST00000343575.10	-0.338	-2.199	TRUE	1	0.411	0.411
STAD	CYP2C18	ENST00000285979.10	0.137	-1.982	TRUE	ENST00000339022.6	-0.111	-3.194	TRUE	0.111	0.952	0.106
STAD	CYP4F22	ENST00000601005.2	0.111	-1.376	TRUE	ENST00000269703.7	-0.119	-3.703	TRUE	0.667	0.435	0.29
STAD	DAPL1	ENST00000343761.4	0.101	0.608	TRUE	ENST00000309950.7	-0.103	-2.913	TRUE	0.167	0.913	0.152
STAD	DENND2C	ENST00000481894.1	0.101	-0.78	TRUE	ENST00000393277.2	-0.135	-3.784	TRUE	0.444	0.819	0.364
STAD	DGKB	ENST00000403951.6	0.136	-0.588	FALSE	ENST00000399322.7	-0.146	-3.457	TRUE	0.472	0.795	0.375
STAD	DPP6	ENST00000480367.1	0.122	-0.459	TRUE	ENST00000332007.7	-0.132	-4.298	TRUE	0.528	0.899	0.474
STAD	DYSF	ENST00000410020.7	0.132	1.765	TRUE	ENST00000258104.7	-0.215	-1.543	TRUE	0.722	0.749	0.541
STAD	ENPP3	ENST00000423831.5	0.286	-0.072	FALSE	ENST00000357639.7	-0.136	-4.838	TRUE	0.611	0.708	0.433
STAD	FAM3B	ENST00000398647.7	0.132	-0.396	FALSE	ENST00000357985.6	-0.146	-2.272	TRUE	0.889	0.164	0.146
STAD	FBLN2	ENST00000295760.11	0.412	0.509	FALSE	ENST00000404922.7	-0.345	-2.154	TRUE	0.861	0.952	0.82
STAD	GCHFR	ENST00000260447.5	0.123	-0.156	FALSE	ENST00000558467.1	-0.101	-3.378	TRUE	0.139	0.995	0.138
STAD	GDPD2	ENST00000472623.1	0.104	0.359	FALSE	ENST00000374382.3	-0.244	-3.512	TRUE	0.694	0.408	0.283
STAD	GRIA4	ENST00000525032.1	0.452	1.337	TRUE	ENST00000428631.6	-0.137	-3.129	TRUE	0.5	0.94	0.47
STAD	IGKV2D-28	ENST00000558026.1	0.218	-0.228	FALSE	ENST00000453166.2	-0.182	-2.823	TRUE	0.5	0.836	0.418
STAD	IGSF1	ENST00000370904.5	0.2	1.223	TRUE	ENST00000361420.7	-0.216	-3.335	TRUE	0.5	0.908	0.454
STAD	IL17D	ENST00000498088.1	0.195	0.678	TRUE	ENST00000304920.3	-0.196	-1.149	TRUE	0.444	0.961	0.427
STAD	ISLR	ENST00000395118.1	0.362	2.304	TRUE	ENST00000249842.7	-0.24	-1.017	TRUE	1	0.829	0.829
STAD	KHK	ENST00000260599.10	0.146	0.799	TRUE	ENST00000429697.1	-0.135	-3.647	TRUE	0.694	0.785	0.545
STAD	KLF8	ENST00000462627.5	0.187	-0.662	TRUE	ENST00000468660.5	-0.115	-2.503	TRUE	0.944	0.394	0.372
STAD	KRT1	ENST00000548765.1	0.164	-2.325	TRUE	ENST00000252244.3	-0.137	-6.006	TRUE	0.5	0.548	0.274
STAD	KRT15	ENST00000586794.1	0.133	-2.161	TRUE	ENST00000474031.5	-0.107	-2.634	TRUE	0.611	0.7	0.428
[truncated: 219 more rows]
